# Supplementary material for: Germline mutations in candidate predisposition genes in individuals with cutaneous melanoma and at least two independent additional primary cancers
Source: PLoS One. 2018 Apr 11;13(4):e0194098. doi: 10.1371/journal.pone.0194098 (PMC5894988; doi:10.1371/journal.pone.0194098)
Supplement: S2 Table — Tab 1: ‘cancer’ gene list, showing official gene symbol, classification of cancer gene, NCBI gene ID, cytogenetic location and a brief summary of encoded protein function and/or role in cancer. Tab 2: DNA repair gene list, showing official gene symbol, NCBI gene ID, cytogenetic location and a brief summary of the encoded protein function. (XLSX) [file pone.0194098.s002.xlsx]

## Sheet: cancer gene list
Gene	GeneID	Type	Cytogenetic location	Function/disease association
ACD	65057	Autosomal Dominant	16q22.1	This gene encodes a protein that is involved in telomere function. This protein is one of six core proteins in the telosome/shelterin telomeric complex, which functions to maintain telomere length and to protect telomere ends. Through its interaction with other components, this protein plays a key role in the assembly and stabilization of this complex, and it mediates the access of telomerase to …
ALK	238	Autosomal Dominant	2p23	Familial neuroblastoma
APC	324	Autosomal Dominant	5q21-q22	Familial Adenomatous Polyposis
ATR	545	Autosomal Dominant	3q23	Familial Cutaneous Telangiectasia and Cancer Syndrome (and tumour susceptibility in KO mice)
BAP1	8314	Autosomal Dominant	3p21.1	Melanocytic Tumor syndrome, Familial Uveal Melanoma
BMPR1A	657	Autosomal Dominant	10q22.3	Hereditary Mixed Polyposis Syndrome
BRAF	673	Autosomal Dominant	7q34	Cardiofaciocutaneous syndrome
BRCA1	672	Autosomal Dominant	17q21.31	Hereditary Breast and Ovarian Cancer
BRCA2	675	Autosomal Dominant	13q12-q13	Hereditary Breast and Ovarian Cancer
CBL	867	Autosomal Dominant	11q23.3	Noonan syndrome, CBL associated Juvenile Myelomonocytic Leukemia and Developmental Anomalies
CDC73	79577	Autosomal Dominant	1q25	Hyperparathyroidism-Jaw Tumor Syndrome
CDH1	999	Autosomal Dominant	16q22.1	Hereditary Diffuse Gastric Cancer, Familial Lobular Breast Cancer
CDK4	1019	Autosomal Dominant	12q13	Hereditary Melanoma
CDKN1C	1028	Autosomal Dominant	11p15.5	Beckwith-Wiedemann syndrome
CDKN2A	1029	Autosomal Dominant	9p21	Familial Malignant Melanoma and Tumors of the Nervous system, Familial Uveal Melanoma
CEBPA	1050	Autosomal Dominant	19q13.1	Familial Acute Myeloid Leukemia
DICER1	23405	Autosomal Dominant	14q32.13	DICER1 syndrome, Familial Multinodular Goiter
EPCAM	4072	Autosomal Dominant	2p21	Lynch syndrome
FH	2271	Autosomal Dominant	1q42.1	Hereditary Leiomyomatosis and Renal Cell Cancer
GATA2	2624	Autosomal Dominant	3q21	Familial Myelodysplasia and Acute Myeloid Leukemia
HRAS	3265	Autosomal Dominant	11p15.5	Costello syndrome
KRAS	3845	Autosomal Dominant	12p12.1	Noonan syndrome
MAP2K1	5604	Autosomal Dominant	15q22.1-q22.33	Cardiofaciocutaneous syndrome
MAP2K2	5605	Autosomal Dominant	19p13.3	Cardiofaciocutaneous syndrome
MAX	4149	Autosomal Dominant	14q23	Familial Pheochromocytoma (Adrenal)
MEN1	4221	Autosomal Dominant	11q13	Multiple Endocrine Neoplasia
MLH1	4292	Autosomal Dominant	3p22.3	Lynch Syndrome / CMMRD
MSH2	4436	Autosomal Dominant	2p21	Lynch Syndrome / CMMRD
MSH6	2956	Autosomal Dominant	2p16	Lynch Syndrome / CMMRD
NF1	4763	Autosomal Dominant	17q11.2	Neurofibromatosis
NF2	4771	Autosomal Dominant	22q12.2	Acoustic neuroma
NRAS	4893	Autosomal Dominant	1p13.2	Noonan syndrome
PALB2	79728	Autosomal Dominant	16p12.1	Fanconi Anemia
PAX5	5079	Autosomal Dominant	9p13.2	Familial Clustering of Acute Lymphoblastic Leukemia
PHOX2B	8929	Autosomal Dominant	4p13	Familial Clustering of Neuroblastoma
PMS2	5395	Autosomal Dominant	7p22.1	Lynch Syndrome / CMMRD
PRKAR1A	5573	Autosomal Dominant	17q24.2	Carney Complex, Familial Primary Pigmented Nodular Adrenocortical disease
PTCH1	5727	Autosomal Dominant	9q22.1-q31	Gorlin syndrome
PTEN	5728	Autosomal Dominant	10q23	Cowden syndrome
PTPN11	5781	Autosomal Dominant	12q24.1	Noonan syndrome
RAF1	5894	Autosomal Dominant	3p25	Noonan syndrome
RB1	5925	Autosomal Dominant	13q14.2	Retinoblastoma
RET	5979	Autosomal Dominant	10q11.2	Multiple Endocrine Neoplasia
RUNX1	861	Autosomal Dominant	21q22.3	Platelet disorder associated with Myeloid Malignancies
SDHA	6389	Autosomal Dominant	5p15	gastrointestinal stromal tumors
SDHAF2	54949	Autosomal Dominant	11q12.2	Familial Paraganglioma and Pheochromocytoma
SDHB	6390	Autosomal Dominant	1p36.1-p35	Familial Paraganglioma and Pheochromocytoma
SDHC	6391	Autosomal Dominant	1q23.3	Familial Paraganglioma and Pheochromocytoma
SDHD	6392	Autosomal Dominant	11q23	Familial Paraganglioma and Pheochromocytoma
SHOC2	8036	Autosomal Dominant	10q25	Noonan syndrome
SMAD4	4089	Autosomal Dominant	18q21.1	Hereditary Hemorrhagic Telangiectasia, Juvenile Polyposis
SMAD9	4093	Autosomal Dominant	13q12-q14	familial juvenile polyposis syndrome associated with gastrointestinal ganglioneuromas
SMARCA4	6597	Autosomal Dominant	19p13.3	predisposition to small cell ca Ovary with hypercalcemia
SMARCB1	6598	Autosomal Dominant	22q11.23	Atypical rhabdoid tumor predisposition
SOS1	6654	Autosomal Dominant	2p21	Noonan syndrome
STK11	6794	Autosomal Dominant	19p13.3	Peutz Jeghers syndrome
SUFU	51684	Autosomal Dominant	10q24.32	SUFU associated Medulloblastoma
TERF2IP	54386	Autosomal Dominant	16q23.1	The gene encodes a protein that is part of a complex involved in telomere length regulation. Melanoma susceptibility.
TMEM127	55654	Autosomal Dominant	2q11.2	Familial Pheochromocytoma (Adrenal)
TP53	7157	Autosomal Dominant	17p13.1	Li Fraumeni Syndrome
TSC1	7248	Autosomal Dominant	9q34	Tuberous sclerosis type 1
TSC2	7249	Autosomal Dominant	16p13.3	Tuberous sclerosis type 2
VHL	7428	Autosomal Dominant	3p25.3	Familial Paraganglioma and Pheochromocytoma
WT1	7490	Autosomal Dominant	11p13	Familial Wilms tumor
XRCC3	7517	Autosomal Dominant	14q32.3	MELANOMA SUSCEPTIBILITY?
ATM	472	Autosomal Recessive	11q22-q23	Ataxia Telangiectasia
BLM	641	Autosomal Recessive	15q26.1	Bloom Syndrome
BRIP1	83990	Autosomal Recessive	17q22.2	predisposition to ovarian cancer
DDB2	1643	Autosomal Recessive	11p12-p11	Xeroderma Pigmentosa
ERCC1	2067	Autosomal Recessive	19q13.32	Xeroderma Pigmentosa
ERCC2	2068	Autosomal Recessive	19q13.3	Xeroderma Pigmentosa
ERCC3	2071	Autosomal Recessive	2q21	Xeroderma Pigmentosa
ERCC4	2072	Autosomal Recessive	16p13.3	Xeroderma Pigmentosa
ERCC5	2073	Autosomal Recessive	13q22-q34	Xeroderma Pigmentosa
FANCA	2175	Autosomal Recessive	16q24.3	Fanconi Anemia
FANCC	2176	Autosomal Recessive	9q22.3	Fanconi Anemia
FANCD2	2177	Autosomal Recessive	3p25.3	Fanconi Anemia
FANCE	2178	Autosomal Recessive	6p22-p21	Fanconi Anemia
FANCF	2188	Autosomal Recessive	11p15	Fanconi Anemia
FANCG	2189	Autosomal Recessive	9p13	Fanconi Anemia
FANCI	55215	Autosomal Recessive	15q26.1	Fanconi Anemia
FANCL	55120	Autosomal Recessive	2p16.1	Fanconi Anemia
FANCM	57697	Autosomal Recessive	14q21.3	Fanconi Anemia
MUTYH	4595	Autosomal Recessive	1p34.1	Colorectal cancer
NBN	4683	Autosomal Recessive	8q21-q24	Nijmegen Breakage Syndrome
NHP2	55651	Autosomal Recessive	5q35.3	Dyskeratosis Congenita
NOP10	55505	Autosomal Recessive	15q14-q15	Dyskeratosis Congenita
NTHL1	4913	autosomal recessive	16p13.3	The protein encoded by this gene is a DNA N-glycosylase of the endonuclease III family. Like a similar protein in E. coli, the encoded protein has DNA glycosylase activity on DNA substrates containing oxidized pyrimidine residues and has apurinic/apyrimidinic lyase activity. recessive colon cancer susceptibility.
RAD51C	5889	Autosomal Recessive	17q25.1	Fanconi Anemia
RECQL4	9401	Autosomal Recessive	8q24.3	Rothmund Thomson Syndrome
SH2B3	10019	Autosomal Recessive	12q24.12	Susceptibility to ALL
SLCO2A1	6578	Autosomal Recessive	3q21	Colon cancer susceptibility.
TERT	7015	Autosomal Recessive	5p15.33	Dynkeratosis Congenita
WRN	7486	Autosomal Recessive	8p12	Werner Syndrome
XPA	7507	Autosomal Recessive	9q22.3	Xeroderma Pigmentosa
XPC	7508	Autosomal Recessive	3p25.1	Xeroderma Pigmentosa
ABL1	25	Kinase	9q34.1	A protooncogene that encodes a protein tyrosine kinase involved in a variety of cellular processes, including cell division, adhesion, differentiation, and response to stress. The activity of the protein is negatively regulated by its SH3 domain, whereby deletion of the region encoding this domain results in an oncogene. This gene has been found fused to a variety of translocation partner genes i…
ABL2	27	Kinase	1q25.2	This gene encodes a member of the Abelson family of nonreceptor tyrosine protein kinases. The protein is highly similar to the c-abl oncogene 1 protein, including the tyrosine kinase, SH2 and SH3 domains, and it plays a role in cytoskeletal rearrangements through its C-terminal F-actin- and microtubule-binding sequences. This gene is expressed in both normal and tumor cells, and is involved in tr…
BTK	695	Kinase	Xq21.33-q22	X-linked agammaglobulinemia
EGFR	1956	Kinase	7p12	Congenital Hereditary Lymphedema,Familial Infantile Hemangioma, Hereditary Lung cancer
ERBB2	2064	Kinase	17q11.2-q12	This gene encodes a member of the epidermal growth factor (EGF) receptor family of receptor tyrosine kinases. This protein has no ligand binding domain of its own and therefore cannot bind growth factors. However, it does bind tightly to other ligand-bound EGF receptor family members to form a heterodimer, stabilizing ligand binding and enhancing kinase-mediated activation of downstream signallin…
FGFR1	2260	Kinase	8p11.23-p11.22	The protein encoded by this gene is a member of the fibroblast growth factor receptor (FGFR) family, where amino acid sequence is highly conserved between members and throughout evolution. FGFR family members differ from one another in their ligand affinities and tissue distribution. A full-length representative protein consists of an extracellular region, composed of three immunoglobulin-like do…
FGFR2	2263	Kinase	10q25.3-q26	The protein encoded by this gene is a member of the fibroblast growth factor receptor family, where amino acid sequence is highly conserved between members and throughout evolution. FGFR family members differ from one another in their ligand affinities and tissue distribution. A full-length representative protein consists of an extracellular region, composed of three immunoglobulin-like domains, …
FGFR3	2261	Kinase	4p16.3	This gene encodes a member of the fibroblast growth factor receptor (FGFR) family, with its amino acid sequence being highly conserved between members and among divergent species. FGFR family members differ from one another in their ligand affinities and tissue distribution. A full-length representative protein would consist of an extracellular region, composed of three immunoglobulin-like domain…
FLT3	2322	Kinase	13q12	Acute myeloid Leukemia (somatic)
ITK	3702	Kinase	5q31-q32	ITK deficiency syndrome (AR)
JAK1	3716	Kinase	1p32.3-p31.3	This gene encodes a membrane protein that is a member of a class of protein-tyrosine kinases (PTK) characterized by the presence of a second phosphotransferase-related domain immediately N-terminal to the PTK domain. The encoded kinase phosphorylates STAT proteins (signal transducers and activators of transcription) and plays a key role in interferon-alpha/beta and interferon-gamma signal transdu…
JAK2	3717	Kinase	9p24	This gene product is a protein tyrosine kinase involved in a specific subset of cytokine receptor signaling pathways. It has been found to be constituitively associated with the prolactin receptor and is required for responses to gamma interferon. Mice that do not express an active protein for this gene exhibit embryonic lethality associated with the absence of definitive erythropoiesis. [provide…
JAK3	3718	Kinase	19p13-p12	The protein encoded by this gene is a member of the Janus kinase (JAK) family of tyrosine kinases involved in cytokine receptor-mediated intracellular signal transduction. It is predominantly expressed in immune cells and transduces a signal in response to its activation via tyrosine phosphorylation by interleukin receptors. Mutations in this gene are associated with autosomal SCID (severe combin…
KDR	3791	Kinase	4q11-q12	Vascular endothelial growth factor (VEGF) is a major growth factor for endothelial cells. This gene encodes one of the two receptors of the VEGF. This receptor, known as kinase insert domain receptor, is a type III receptor tyrosine kinase. It functions as the main mediator of VEGF-induced endothelial proliferation, survival, migration, tubular morphogenesis and sprouting. The signalling and traf…
KIT	3815	Kinase	4q12	This gene encodes the human homolog of the proto-oncogene c-kit. C-kit was first identified as the cellular homolog of the feline sarcoma viral oncogene v-kit. This protein is a type 3 transmembrane receptor for MGF (mast cell growth factor, also known as stem cell factor). Mutations in this gene are associated with gastrointestinal stromal tumors, mast cell disease, acute myelogenous lukemia, an…
LCK	3932	Kinase	1p34.3	This gene is a member of the Src family of protein tyrosine kinases (PTKs). The encoded protein is a key signaling molecule in the selection and maturation of developing T-cells. It contains N-terminal sites for myristylation and palmitylation, a PTK domain, and SH2 and SH3 domains which are involved in mediating protein-protein interactions with phosphotyrosine-containing and proline-rich motifs…
MET	4233	Kinase	7q31	papillary renal carcinoma predisposition
NTRK1	4914	Kinase	1q21-q22	This gene encodes a member of the neurotrophic tyrosine kinase receptor (NTKR) family. This kinase is a membrane-bound receptor that, upon neurotrophin binding, phosphorylates itself and members of the MAPK pathway. The presence of this kinase leads to cell differentiation and may play a role in specifying sensory neuron subtypes. Mutations in this gene have been associated with congenital insens…
NTRK3	4916	Kinase	15q24-q25	This gene encodes a member of the neurotrophic tyrosine receptor kinase (NTRK) family. This kinase is a membrane-bound receptor that, upon neurotrophin binding, phosphorylates itself and members of the MAPK pathway. Signalling through this kinase leads to cell differentiation and may play a role in the development of proprioceptive neurons that sense body position. Mutations in this gene have bee…
PDGFRA	5156	Kinase	4q12	This gene encodes a cell surface tyrosine kinase receptor for members of the platelet-derived growth factor family. These growth factors are mitogens for cells of mesenchymal origin. The identity of the growth factor bound to a receptor monomer determines whether the functional receptor is a homodimer or a heterodimer, composed of both platelet-derived growth factor receptor alpha and beta polype…
PDGFRB	5159	Kinase	5q33.1	This gene encodes a cell surface tyrosine kinase receptor for members of the platelet-derived growth factor family. These growth factors are mitogens for cells of mesenchymal origin. The identity of the growth factor bound to a receptor monomer determines whether the functional receptor is a homodimer or a heterodimer, composed of both platelet-derived growth factor receptor alpha and beta polype…
ROS1	6098	Kinase	6q21-q22	This proto-oncogene, highly-expressed in a variety of tumor cell lines, belongs to the sevenless subfamily of tyrosine kinase insulin receptor genes. The protein encoded by this gene is a type I integral membrane protein with tyrosine kinase activity. The protein may function as a growth or differentiation factor receptor. [provided by RefSeq, Jul 2008]
TYK2	7297	Kinase	19p13.2	This gene encodes a member of the tyrosine kinase and, more specifically, the Janus kinases (JAKs) protein families. This protein associates with the cytoplasmic domain of type I and type II cytokine receptors and promulgate cytokine signals by phosphorylating receptor subunits. It is also component of both the type I and type III interferon signaling pathways. As such, it may play a role in anti…
ABCA4	24	Other CancerGene	1p22	This protein is a retina-specific ABC transporter with N-retinylidene-PE as a substrate.
ABCD1	215	Other CancerGene	Xq28	Defects in this gene have been identified as the underlying cause of adrenoleukodystrophy, an X-chromosome recessively inherited demyelinating disorder of the nervous system.
ABI1	10006	Other CancerGene	10p12.1	This gene may play a role in the progression of several malignancies including melanoma, colon cancer and breast cancer
AFF1	4299	Other CancerGene	4q21.3	AF4/Fragile X E mental retardation syndrome family of proteins, which have been implicated in childhood lymphoblastic leukemia, Fragile X E site mental retardation, and ataxia
AKAP9	10142	Other CancerGene	7q21-q22	At least two isoforms that localize to the centrosome and the Golgi apparatus, and interact with numerous signaling proteins from multiple signal transduction pathways.
AKT1	207	Other CancerGene	14q32.33	Cowden syndrome
AKT2	208	Other CancerGene	19q13.1-q13.2	This gene is a putative oncogene encoding a protein belonging to a subfamily of serine/threonine kinases containing SH2-like (Src homology 2-like) domains. The gene was shown to be amplified and overexpressed in 2 of 8 ovarian carcinoma cell lines and 2 of 15 primary ovarian tumors. Overexpression contributes to the malignant phenotype of a subset of human ductal pancreatic cancers. The encoded p…
ALDH2	217	Other CancerGene	12q24.12	The increased exposure to acetaldehyde in individuals with the catalytically inactive form may also confer greater susceptibility to many types of cancer.
AMER1	139285	Other CancerGene	Xq11.1	The protein encoded by this gene upregulates trancriptional activation by the Wilms tumor protein and interacts with many other proteins, including CTNNB1, APC, AXIN1, and AXIN2.
ARHGAP26	23092	Other CancerGene	5q31	Defects in this gene are a cause of juvenile myelomonocytic leukemia (JMML)
ARID5B	84159	Other CancerGene	10q11.22	This gene also plays a role in cell growth and differentiation of B-lymphocyte progenitors, and single nucleotide polymorphisms in this gene are associated with acute lymphoblastic leukemia.
ATIC	471	Other CancerGene	2q35	A mutation in this gene results in AICA-ribosiduria.
ATRX	546	Other CancerGene	Xq21.1	Alpha-thalassemia myelodysplasia syndrome (somatic), Pediatric glioblastoma (somatic)
BCL11A	53335	Other CancerGene	2p16.1	It is possibly involved in lymphoma pathogenesis since translocations associated with B-cell malignancies also deregulates its expression.
BCL11B	64919	Other CancerGene	14q32	This gene encodes a C2H2-type zinc finger protein and is closely related to BCL11A, a gene whose translocation may be associated with B-cell malignancies. Although the specific function of this gene has not been determined, the encoded protein is known to be a transcriptional repressor, and is regulated by the NURD nucleosome remodeling and histone deacetylase complex. Four alternatively spliced …
BIRC3	330	Other CancerGene	11q22	inhibit apoptosis by binding to tumor necrosis factor receptor-associated factors TRAF1 and TRAF2, probably by interfering with activation of ICE-like proteases.
BMP4	652	Other CancerGene	14q22-q23	Susceptibility to colorectal cancer
CANT1	124583	Other CancerGene	17q25.3	Mutations in this gene are associated with Desbuquois dysplasia with hand anomalies.
CARD11	84433	Other CancerGene	7p22	The CARD domains of both proteins have been shown to specifically interact with BCL10, a protein known to function as a positive regulator of cell apoptosis and NF-kappaB activation.
CARS	833	Other CancerGene	11p15.5	This gene is one of several located near the imprinted gene domain on chromosome 11p15.5, an important tumor-suppressor gene region. Alterations in this region have been associated with Beckwith-Wiedemann syndrome, Wilms tumor, rhabdomyosarcoma, adrenocortical carcinoma, and lung, ovarian and breast cancers.
CASP10	843	Other CancerGene	2q33-q34	Mutations in this gene are associated with type IIA autoimmune lymphoproliferative syndrome, non-Hodgkin lymphoma and gastric cancer.
CBLB	868	Other CancerGene	3q	Cbl proto-oncogene B
CBLC	23624	Other CancerGene	19q13.2	This gene encodes a member of the Cbl family of E3 ubiquitin ligases. Cbl proteins play important roles in cell signaling through the ubiquitination and subsequent downregulation of tyrosine kinases. Expression of this gene may be restricted to epithelial cells, and alternatively spliced transcript variants encoding multiple isoforms have been observed for this gene. [provided by RefSeq, Feb 2012]
CCNB1IP1	57820	Other CancerGene	14q11.2	a member of the E3 ubiquitin ligase family and functions in progression of the cell cycle through G(2)/M.
CCND1	595	Other CancerGene	11q13	The protein encoded by this gene belongs to the highly conserved cyclin family, whose members are characterized by a dramatic periodicity in protein abundance throughout the cell cycle. Cyclins function as regulators of CDK kinases. Different cyclins exhibit distinct expression and degradation patterns which contribute to the temporal coordination of each mitotic event. This cyclin forms a comple…
CCND2	894	Other CancerGene	12p13	The protein encoded by this gene belongs to the highly conserved cyclin family, whose members are characterized by a dramatic periodicity in protein abundance through the cell cycle. Cyclins function as regulators of CDK kinases. Different cyclins exhibit distinct expression and degradation patterns which contribute to the temporal coordination of each mitotic event. This cyclin forms a complex w…
CCND3	896	Other CancerGene	6p21	The protein encoded by this gene belongs to the highly conserved cyclin family, whose members are characterized by a dramatic periodicity in protein abundance through the cell cycle. Cyclins function as regulators of CDK kinases. Different cyclins exhibit distinct expression and degradation patterns which contribute to the temporal coordination of each mitotic event. This cyclin forms a complex w…
CCNE1	898	Other CancerGene	19q12	The protein encoded by this gene belongs to the highly conserved cyclin family, whose members are characterized by a dramatic periodicity in protein abundance through the cell cycle. Cyclins function as regulators of CDK kinases. Different cyclins exhibit distinct expression and degradation patterns which contribute to the temporal coordination of each mitotic event. This cyclin forms a complex w…
CD274	29126	Other CancerGene	9p24.1	aka PD-L1
CD74	972	Other CancerGene	5q32	MHC-class II invariant chain
CD79A	973	Other CancerGene	19q13.2	CD79a expression alterations in acute myeloid leukemia with t(8;21)].
CD79B	974	Other CancerGene	17q23	Oncogenic CD79B mutation is associated with primary diffuse large B-cell lymphomas of central nervous system.
CDC25A	993	Other CancerGene	3p21	CDC25A is specifically degraded in response to DNA damage, which prevents cells with chromosomal abnormalities from progressing through cell division.
CDK12	51755	Other CancerGene	17q12	cyclin dependent kinase 12
CDK6	1021	Other CancerGene	7q21-q22	The protein encoded by this gene is a member of the cyclin-dependent protein kinase (CDK) family. CDK family members are highly similar to the gene products of Saccharomyces cerevisiae cdc28, and Schizosaccharomyces pombe cdc2, and are known to be important regulators of cell cycle progression. This kinase is a catalytic subunit of the protein kinase complex that is important for cell cycle G1 ph…
CDX2	1045	Other CancerGene	13q12.2	Aberrant expression of this gene is associated with intestinal inflammation and tumorigenesis.
CHN1	1123	Other CancerGene	2q31-q32.1	This gene encodes GTPase-activating protein for ras-related p21-rac
CIC	23152	Other CancerGene	19q13.2	Mutations in this gene have been associated with olidogdendrogliomas, interacts with ATXN1
CIITA	4261	Other CancerGene	16p13	Bare lymphocyte syndrome
CLP1	10978	Other CancerGene	11q12.1	Mutations in this gene are associated with pontocerebellar hypoplasia type 10
CNBP	7555	Other CancerGene	3q21	regulation of c-myc transcription.
COLCA2	120376	Other CancerGene	11q23.1	Susceptibility to colorectal cancer
CREB1	1385	Other CancerGene	2q34	This gene encodes a transcription factor that is a member of the leucine zipper family of DNA binding proteins.
CRTC1	23373	Other CancerGene	19p13	Translocation t(11;19)(q14-21;p12-13) in patients with Salivary mucoepidermoid carcinoma was reported , which results in fusion between exons 1 and 2 of CRTC1 on chromosome 19p13. Attenuation of CRTC1 signaling delays replicative and oncogenic RAS-induced senescence. AKA TORC1
CTNNB1	1499	Other CancerGene	3p21	Mutations in this gene are a cause of colorectal cancer (CRC), pilomatrixoma (PTR), medulloblastoma (MDB), and ovarian cancer.
DAXX	1616	Other CancerGene	6p21.3	his gene encodes a multifunctional protein that resides in multiple locations in the nucleus and in the cytoplasm, associated with apoptosis and cell cycle G2 phase
DDX5	1655	Other CancerGene	17q21	DDX5 promotes proliferation and tumorigenesis by activating β-catenin signaling pathway.
DDX6	1656	Other CancerGene	11q23.3	The protein is an RNA helicase found in P-bodies and stress granules, and functions in translation suppression and mRNA degradation. It is required for microRNA-induced gene silencing.
DEK	7913	Other CancerGene	6p23	This protein binds to cruciform and superhelical DNA and induces positive supercoils into closed circular DNA, and is also involved in splice site selection during mRNA processing. Chromosomal aberrations involving this region, increased expression of this gene are associated with various diseases.
DIP2B	57609	Other CancerGene	12q13.12	GWAS putative loci for CRC
DIS3L2	129563	Other CancerGene	2q37.1	Perlman Syndrome
DKC1	1736	Other CancerGene	Xq28	Congenital Dyskeratosis
DNMT3A	1788	Other CancerGene	2p23	CpG methylation is an epigenetic modification that is important for embryonic development, imprinting, and X-chromosome inactivation. Studies in mice have demonstrated that DNA methylation is required for mammalian development. This gene encodes a DNA methyltransferase that is thought to function in de novo methylation, rather than maintenance methylation. The protein localizes to the cytoplasm a…
DUSP10	11221	Other CancerGene	1q41	Susceptibility to colorectal cancer
DUX4L1	22947	Other CancerGene	4q35.2	Impact of Dux4 on p53/p21 signal pathway, which controls the checkpoint in cell cycle progression. Overexpression of Dux4 increased p21 mRNA and protein level, while expression of p53, phospho-p53 remained unchanged.
EBF1	1879	Other CancerGene	5q34	Ebf1 or Pax5 haploinsufficiency synergizes with STAT5 activation to initiate acute lymphoblastic leukemia
EIF3H	8667	Other CancerGene	8q24.11	Susceptibility to colorectal cancer
ELANE	1991	Other CancerGene	19p13.3	Severe congenital neutropenia
ELK4	2005	Other CancerGene	1q32	Binds to the the serum response factor and the serum reponse element in the promoter of the c-fos proto-oncogene. The protein encoded by this gene is phosphorylated by the kinases, MAPK1 and MAPK8.
EP300	2033	Other CancerGene	22q13.2	Rubinstein-Taybi syndrome
EZH2	2146	Other CancerGene	7q35-q36	This protein associates with the embryonic ectoderm development protein, the VAV1 oncoprotein, and the X-linked nuclear protein.
EZR	7430	Other CancerGene	6q25.3	This protein plays a key role in cell surface structure adhesion, migration and organization, and it has been implicated in various human cancers.
FAM46C	54855	Other CancerGene	1p12	Mapping of chromosome 1p deletions in myeloma identifies FAM46C at 1p12 and CDKN2C at 1p32.3 as being genes in regions associated with adverse survival.
FAM175A	84142	Other CancerGene	4q21.23	CCDC98 is a BRCA1-BRCT domain-binding protein involved in the DNA damage response.
FANCB	2187	Other CancerGene	Xp22.2	Fanconi Anemia
FAP	2191	Other CancerGene	2q23	It is selectively expressed in reactive stromal fibroblasts of epithelial cancers, granulation tissue of healing wounds, and malignant cells of bone and soft tissue sarcomas. This protein is thought to be involved in the control of fibroblast growth or epithelial-mesenchymal interactions during development, tissue repair, and epithelial carcinogenesis.
FBXO11	80204	Other CancerGene	2p16.3	acts as an adaptor protein to mediate the neddylation of p53, which leads to the suppression of p53 function.
FLNA	2316	Other CancerGene	Xq28	Downstream effector of mTORC2
FOXL2	668	Other CancerGene	3q23	The protein contains a fork-head DNA-binding domain and may play a role in ovarian development and function.
FUBP1	8880	Other CancerGene	1p31.1	Aberrant expression of this gene has been found in malignant tissues, and this gene is important to neural system and lung development.
G6PC3	92579	Other CancerGene	17q21.31	Severe congenital neutropenia, type 4
GAR1	54433	Other CancerGene	4q	Telomere complex related
GATA1	2623	Other CancerGene	Xp11.23	familial dyserythroietic anemia and thrombocytopenia (Nichols et al!)
GATA3	2625	Other CancerGene	10p15	Defects in this gene are the cause of hypoparathyroidism with sensorineural deafness and renal dysplasia.
GNA11	2767	Other CancerGene	19p13.3	Uveal melanoma
GNAQ	2776	Other CancerGene	9q21	Uveal melanoma
GNAS	2778	Other CancerGene	20q13.2-q13.3	Mutations in this gene result in pseudohypoparathyroidism type 1a, pseudohypoparathyroidism type 1b, Albright hereditary osteodystrophy, pseudopseudohypoparathyroidism, McCune-Albright syndrome, progressive osseus heteroplasia, polyostotic fibrous dysplasia of bone, and some pituitary tumors.
GREM1	26585	Other CancerGene	15q13.3	Hereditary Mixed Polyposis syndrome type 1
H3F3A	3020	Other CancerGene	1q42.12	Histones are basic nuclear proteins that are responsible for the nucleosome structure of the chromosomal fiber in eukaryotes. Two molecules of each of the four core histones (H2A, H2B, H3, and H4) form an octamer, around which approximately 146 bp of DNA is wrapped in repeating units, called nucleosomes. The linker histone, H1, interacts with linker DNA between nucleosomes and functions in the co…
HAX1	10456	Other CancerGene	1q21.3	Severe congenital neutropenia, type 3
HEY1	23462	Other CancerGene	8q21	Expression of this gene is induced by the Notch and c-Jun signal transduction pathways.
HOXA11	3207	Other CancerGene	7p15.2	Encodes a DNA-binding transcription factor, regulating gene expression, morphogenesis, and differentiation. Is involved in regulation of uterine development and is required for female fertility. Mutations in this gene can cause radio-ulnar synostosis with amegakaryocytic thrombocytopenia.
HOXA13	3209	Other CancerGene	7p15.2	Deregulation associated with hepatocarcinogenesis
IDH2	3418	Other CancerGene	15q26.1	Ollier disease / Maffuci syndrome
IKZF1	10320	Other CancerGene	7p12.2	Overexpression of some dominant-negative isoforms have been associated with B-cell malignancies, such as acute lymphoblastic leukemia (ALL)
IL2	3558	Other CancerGene	4q26-q27	Proliferation of T- and B-cells
IL21R	50615	Other CancerGene	16p11	The ligand binding of this receptor leads to the activation of multiple downstream signaling molecules, including JAK1, JAK3, STAT1, and STAT3.
IL6ST	3572	Other CancerGene	5q11.2	This gene plays a critical role in regulating myocyte apoptosis.
IL7R	3575	Other CancerGene	5p13	The protein encoded by this gene is a receptor for interleukin 7 (IL7). The function of this receptor requires the interleukin 2 receptor, gamma chain (IL2RG), which is a common gamma chain shared by the receptors of various cytokines, including interleukins 2, 4, 7, 9, and 15. This protein has been shown to play a critical role in V(D)J recombination during lymphocyte development. Defects in thi…
IRF4	3662	Other CancerGene	6p25-p23	GWAS putative loci for moliness
JUN	3725	Other CancerGene	1p32-p31	This gene is the putative transforming gene of avian sarcoma virus 17. It encodes a protein which is highly similar to the viral protein, and which interacts directly with specific target DNA sequences to regulate gene expression. This gene is intronless and is mapped to 1p32-p31, a chromosomal region involved in both translocations and deletions in human malignancies. [provided by RefSeq, Jul 20…
KAT6A	7994	Other CancerGene	8p11	This gene encodes a member of the MOZ, YBFR2, SAS2, TIP60 family of histone acetyltransferases. The protein is composed of a nuclear localization domain, a double C2H2 zinc finger domain that binds to acetylated histone tails, a histone acetyl-transferase domain, a glutamate/aspartate-rich region, and a serine- and methionine-rich transactivation domain. It is part of a complex that acetylates ly…
KAT6B	23522	Other CancerGene	10q22.2	The protein encoded by this gene is a histone acetyltransferase and component of the MOZ/MORF protein complex. In addition to its acetyltransferase activity, the encoded protein has transcriptional activation activity in its N-terminal end and transcriptional repression activity in its C-terminal end. This protein is necessary for RUNX2-dependent transcriptional activation and could be involved i…
KDM5A	5927	Other CancerGene	12p13.33	This gene encodes a member of the Jumonji, AT-rich interactive domain 1 (JARID1) histone demethylase protein family. The encoded protein plays a role in gene regulation through the histone code by specifically demethylating lysine 4 of histone H3. The encoded protein interacts with many other proteins, including retinoblastoma protein, and is implicated in the transcriptional regulation of Hox ge…
KDM5C	8242	Other CancerGene	Xp11.22-p11.21	This gene is a member of the SMCY homolog family and encodes a protein with one ARID domain, one JmjC domain, one JmjN domain and two PHD-type zinc fingers. The DNA-binding motifs suggest this protein is involved in the regulation of transcription and chromatin remodeling. Mutations in this gene have been associated with X-linked mental retardation. Alternative splicing results in multiple transc…
KDM6A	7403	Other CancerGene	Xp11.2	This gene is located on the X chromosome and is the corresponding locus to a Y-linked gene which encodes a tetratricopeptide repeat (TPR) protein. The encoded protein of this gene contains a JmjC-domain and catalyzes the demethylation of tri/dimethylated histone H3. Multiple alternatively spliced transcript variants have been found for this gene. [provided by RefSeq, Apr 2014]
KLK2	3817	Other CancerGene	19q13.33	This protein is primarily expressed in prostatic tissue and is responsible for cleaving pro-prostate-specific antigen into its enzymatically active form. This gene is highly expressed in prostate tumor cells and may be a prognostic maker for prostate cancer risk.
KMT2A	4297	Other CancerGene	11q23	This gene encodes a transcriptional coactivator that plays an essential role in regulating gene expression during early development and hematopoiesis. The encoded protein contains multiple conserved functional domains. One of these domains, the SET domain, is responsible for its histone H3 lysine 4 (H3K4) methyltransferase activity which mediates chromatin modifications associated with epigenetic…
KMT2C	58508	Other CancerGene	7q36	This gene is a member of the myeloid/lymphoid or mixed-lineage leukemia (MLL) family and encodes a nuclear protein with an AT hook DNA-binding domain, a DHHC-type zinc finger, six PHD-type zinc fingers, a SET domain, a post-SET domain and a RING-type zinc finger. This protein is a member of the ASC-2/NCOA6 complex (ASCOM), which possesses histone methylation activity and is involved in transcript…
KMT2D	8085	Other CancerGene	12q13.12	The protein encoded by this gene is a histone methyltransferase that methylates the Lys-4 position of histone H3. The encoded protein is part of a large protein complex called ASCOM, which has been shown to be a transcriptional regulator of the beta-globin and estrogen receptor genes. Mutations in this gene have been shown to be a cause of Kabuki syndrome. [provided by RefSeq, Oct 2010]
KTN1	3895	Other CancerGene	14q22.1	Kinesin and kinectin can associate with the melanosomal surface and form a link with microtubules in normal human melanocytes. Forms a fusion with RET or ALK
LAMA5	3911	Other CancerGene	20q13.2-q13.3	Susceptibility to colorectal cancer
LASP1	3927	Other CancerGene	17q11-q21.3	The encoded protein is a cAMP and cGMP dependent signaling protein and binds to the actin cytoskeleton at extensions of the cell membrane. The encoded protein has been linked to metastatic breast cancer, hematopoetic tumors such as B-cell lymphomas, and colorectal cancer. LASP1 is a melanocytic protein with a possible role in melanin release
LCP1	3936	Other CancerGene	13q14.3	L-plastin has been found in many types of malignant human cells of non-hemopoietic origin suggesting that its expression is induced accompanying tumorigenesis in solid tissues.
LIFR	3977	Other CancerGene	5p13-p12	A translocation that involves the promoter of this gene, t(5;8)(p13;q12) with the pleiomorphic adenoma gene 1, is associated with salivary gland pleiomorphic adenoma, a common type of benign epithelial tumor of the salivary gland. Mutations in this gene cause Schwartz-Jampel syndrome type 2, a disease belonging to the group of the bent-bone dysplasias. Metastasis supressor in multiple cancer types
MALAT1	378938	Other CancerGene	11q13.1	It may act as a transcriptional regulator for numerous genes, including some genes involved in cancer metastasis and cell migration, and it is involved in cell cycle regulation. Its upregulation in multiple cancerous tissues has been associated with the proliferation and metastasis of tumor cells.
MAML2	84441	Other CancerGene	11q	Controls NOTCH signalling. Translocations resulting in fusion proteins with both CRTC1 and CRTC3 have been implicated in the development of mucoepidermoid carcinomas, while a translocation event with CXCR4 has been linked with chronic lymphocytic leukemia (CLL).
MDM2	4193	Other CancerGene	12q13-q14	Susceptibility to accelerated tumor formation
MDM4	4194	Other CancerGene	1q32	Binds the p53 protein and inhibit its activity, and is overexpressed in a variety of human cancers. However, unlike MDM2 which degrades p53, this protein inhibits p53 by binding its transcriptional activation domain. This protein also interacts with MDM2 protein via the RING finger domain, and inhibits the latter's degradation. So this protein can reverse MDM2-targeted degradation of p53, while m…
MECOM	2122	Other CancerGene	3q26.2	The encoded protein can interact with CTBP1, SMAD3, CREBBP, KAT2B, MAPK8, and MAPK9. This gene can undergo translocation with the AML1 gene
MED12	9968	Other CancerGene	Xq13	A component of the preinitiation complex is a 1.2 MDa protein aggregate called Mediator, which binds with a CDK8 subcomplex containing the protein encoded by MED12, along with MED13, CDK8 kinase, and cyclin C. The CDK8 subcomplex modulates Mediator-polymerase II interactions and thereby regulates transcription initiation and reinitation rates. The MED12 protein is essential for activating CDK8 ki…
MFN2	9927	Other CancerGene	1p36.22	Mitofusin-2 over-expresses and leads to dysregulation of cell cycle and cell invasion in lung adenocarcinoma.
MITF	4286	Other CancerGene	3p14.1-p12.3	predisposition to melanoma
MLLT6	4302	Other CancerGene	17q21	Translocation partner in leukaemia. Is part of the DOT1L network
MNX1	3110	Other CancerGene	7q36	A nuclear protein, which contains a homeobox domain and is a transcription factor. Mutations in this gene result in Currarino syndrome, an autosomic dominant congenital malformation.
MPL	4352	Other CancerGene	1p34	Congenital amegakaryocytic thrombocytopenia
MRE11A	4361	Other CancerGene	11q21	Ataxia-Telangiectasia-Like Disorder and breast cancer susceptibility?
MSI2	124540	Other CancerGene	17q23.2	The encoded protein is transcriptional regulator that targets genes involved in development and cell cycle regulation. Mutations in this gene are associated with poor prognosis in certain types of cancers and has also been shown to be rearranged in certain cancer cells.
MSN	4478	Other CancerGene	Xq11.1	ERM proteins appear to function as cross-linkers between plasma membranes and actin-based cytoskeletons. Moesin is localized to filopodia and other membranous protrusions that are important for cell-cell recognition and signaling and for cell movement
MTCP1	4515	Other CancerGene	Xq28	t(X;14) translocations associated with mature T-cell proliferations.
MYB	4602	Other CancerGene	6q22-q23	This gene encodes a protein with three HTH DNA-binding domains that functions as a transcription regulator. This protein plays an essential role in the regulation of hematopoiesis. This gene may be aberrently expressed or rearranged or undergo translocation in leukemias and lymphomas, and is considered to be an oncogene. Alternative splicing results in multiple transcript variants. [provided by R…
MYC	4609	Other CancerGene	8q24	Familial Clustering of T-cell Lymphoma
MYCL	4610	Other CancerGene	1p34.3	MYCL proto-oncogene, bHLH transcription factor
MYCN	4613	Other CancerGene	2p24.3	This gene is a member of the MYC family and encodes a protein with a basic helix-loop-helix (bHLH) domain. This protein is located in the nucleus and must dimerize with another bHLH protein in order to bind DNA. Amplification of this gene is associated with a variety of tumors, most notably neuroblastomas. Multiple alternatively spliced transcript variants encoding different isoforms have been fo…
MYD88	4615	Other CancerGene	3p22	This gene encodes a cytosolic adapter protein that plays a central role in the innate and adaptive immune response. This protein functions as an essential signal transducer in the interleukin-1 and Toll-like receptor signaling pathways. These pathways regulate that activation of numerous proinflammatory genes. The encoded protein consists of an N-terminal death domain and a C-terminal Toll-interl…
MYNN	55892	Other CancerGene	3q26.31	Associated with leukocyte telomere length
NACA	4666	Other CancerGene	12q23-q24.1	Associates with basic transcription factor 3 (BTF3) to form the nascent polypeptide-associated complex (NAC). This complex binds to nascent proteins that lack a signal peptide motif as they emerge from the ribosome, blocking interaction with the signal recognition particle (SRP) and preventing mistranslocation to the endoplasmic reticulum.
NCOA1	8648	Other CancerGene	2p23	The protein encoded by this gene acts as a transcriptional coactivator for steroid and nuclear hormone receptors. It is a member of the p160/steroid receptor coactivator (SRC) family and like other family members has histone acetyltransferase activity and contains a nuclear localization signal, as well as bHLH and PAS domains.
NCOA2	10499	Other CancerGene	8q13.3	The protein encoded by this gene functions as a transcriptional coactivator for nuclear hormone receptors, including steroid, thyroid, retinoid, and vitamin D receptors. This gene has been found to be involved in translocations that result in fusions with other genes in various cancers, including the lysine acetyltransferase 6A (KAT6A) gene in acute myeloid leukemia, the ETS variant 6 (ETV6) gene…
NFE2L2	4780	Other CancerGene	2q31	This gene encodes a transcription factor which is a member of a small family of basic leucine zipper (bZIP) proteins. The encoded transcription factor regulates genes which contain antioxidant response elements (ARE) in their promoters.
NFKB2	4791	Other CancerGene	10q24	This gene encodes a subunit of the transcription factor complex nuclear factor-kappa-B (NFkB). The NFkB complex is expressed in numerous cell types and functions as a central activator of genes involved in inflammation and immune function. The protein encoded by this gene can function as both a transcriptional activator or repressor depending on its dimerization partner. The p100 full-length prot…
NIN	51199	Other CancerGene	14q21-q22	This protein is important for positioning and anchoring the microtubules minus-ends in epithelial cells. Localization of this protein to the centrosome requires three leucine zippers in the central coiled-coil domain.
NKX2-1	7080	Other CancerGene	14q13.3	Mutations and deletions in this gene are associated with benign hereditary chorea, choreoathetosis, congenital hypothyroidism, and neonatal respiratory distress, and may be associated with thyroid cancer. AKA TTF1, but this has now been officially asigned to another gene
NOTCH2	4853	Other CancerGene	1p13-p11	This protein functions as a receptor for membrane bound ligands, and may play a role in vascular, renal and hepatic development.
NPAT	4863	Other CancerGene	11q22-q23	Ataxia-Telangiectasia
NPM1	4869	Other CancerGene	5q35.1	Acute promyelocytic Leukemia, NPM/RARA type
NSD1	64324	Other CancerGene	5q35	Sotos Syndrome
NUMA1	4926	Other CancerGene	11q13	The encoded protein interacts with microtubules and plays a role in the formation and organization of the mitotic spindle during cell division. Chromosomal translocation of this gene with the RARA (retinoic acid receptor, alpha) gene on chromosome 17 have been detected in patients with acute promyelocytic leukemia.
NUP214	8021	Other CancerGene	9q34	Nucleoporins are glycoproteins found in nuclear pores and contain characteristic pentapeptide XFXFG repeats as well as O-linked N-acetylglucosamine residues oriented towards the cytoplasm. A novel factor in double-strand break repair and DNA damage response.
NUP98	4928	Other CancerGene	11p15	Participates in many cellular processes, including nuclear import, nuclear export, mitotic progression, and regulation of gene expression. Translocations between this gene and many other partner genes have been observed in different leukemias.
OLIG2	10215	Other CancerGene	21q22.11	This gene encodes a basic helix-loop-helix transcription factor which is expressed in oligodendroglial tumors of the brain.The gene is involved in a chromosomal translocation t(14;21)(q11.2;q22) associated with T-cell acute lymphoblastic leukemia.
OTX2	5015	Other CancerGene	14q22.3	Mutations in this gene cause syndromic microphthalmia 5 (MCOPS5) and combined pituitary hormone deficiency 6 (CPHD6). This gene is also suspected of having an oncogenic role in medulloblastoma.
PALLD	23022	Other CancerGene	4q32.3	This gene encodes a cytoskeletal protein that is required for organizing the actin cytoskeleton. The protein is a component of actin-containing microfilaments, and it is involved in the control of cell shape, adhesion, and contraction. Polymorphisms in this gene are associated with a susceptibility to pancreatic cancer type 1
PAX8	7849	Other CancerGene	2q13	This nuclear protein is involved in thyroid follicular cell development and expression of thyroid-specific genes. Mutations in this gene have been associated with thyroid dysgenesis, thyroid follicular carcinomas and atypical follicular thyroid adenomas.
PCM1	5108	Other CancerGene	8p22-p21.3	This protein is essential for the correct localization of several centrosomal proteins, and for anchoring microtubules to the centrosome. Chromosomal aberrations involving this gene are associated with papillary thyroid carcinomas and a variety of hematological malignancies, including atypical chronic myeloid leukemia and T-cell lymphoma.
PDCD1LG2	80380	Other CancerGene	9p24.2	AKA PD-L2
PDGFB	5155	Other CancerGene	22q13.1	These proteins bind and activate PDGF receptor tyrosine kinases, which play a role in a wide range of developmental processes. Mutations in this gene are associated with meningioma and translocated with PDE4DIP in MBD with eosinophilia. Reciprocal translocations between chromosomes 22 and 17, at sites where this gene and that for collagen type 1, alpha 1 are located, are associated with dermatofi…
PER1	5187	Other CancerGene	17p13.1	Genes in this family encode components of the circadian rhythms of locomotor activity, metabolism, and behavior. This gene is upregulated by CLOCK/ARNTL heterodimers but then represses this upregulation in a feedback loop using PER/CRY heterodimers to interact with CLOCK/ARNTL. Polymorphisms in this gene may increase the risk of getting certain cancers.
PIK3CA	5290	Other CancerGene	3q26.3	Mosaic overgrowth with fibroadipose hyperplasia
PIK3R1	5295	Other CancerGene	5q13.1	Phosphatidylinositol 3-kinase phosphorylates the inositol ring of phosphatidylinositol at the 3-prime position. The enzyme comprises a 110 kD catalytic subunit and a regulatory subunit of either 85, 55, or 50 kD. This gene encodes the 85 kD regulatory subunit. Phosphatidylinositol 3-kinase plays an important role in the metabolic actions of insulin, and a mutation in this gene has been associated…
PIM1	5292	Other CancerGene	6p21	This gene is expressed primarily in B-lymphoid and myeloid cell lines, and is overexpressed in hematopoietic malignancies and in prostate cancer. It plays a role in signal transduction in blood cells, contributing to both cell proliferation and survival, and thus provides a selective advantage in tumorigenesis.
PINK1	65018	Other CancerGene	1p36.12	It is thought to protect cells from stress-induced mitochondrial dysfunction. Mutations in this gene cause one form of autosomal recessive early-onset Parkinson disease.
PMEL	6490	Other CancerGene	12q13-q14	The encoded protein is enriched in melanosomes, which are the melanin-producing organelles in melanocytes, and plays an essential role in the structural organization of premelanosomes. This protein is involved in generating internal matrix fibers that define the transition from Stage I to Stage II melanosomes.
POLD1	5424	Other CancerGene	19q13.3	POLD1 and POLE associated Colorectal Adenomas and Cancer
POLD3	10714	Other CancerGene	11q14	Susceptibility to colorectal cancer
POLE	5426	Other CancerGene	12q24.3	POLD1 and POLE associated Colorectal Adenomas and Cancer
POT1	25913	Other CancerGene	7q31.33	Susceptibility to cutaneous malignant melanoma and glioma.
POU2AF1	5450	Other CancerGene	11q23.1	BOB1/POU2AF1 t(3; 11) (q27; q23) chromosomal translocation.
POU5F1	5460	Other CancerGene	6p21.33	Plays a key role in embryonic development and stem cell pluripotency. Aberrant expression of this gene in adult tissues is associated with tumorigenesis. This gene can participate in a translocation with the Ewing's sarcoma gene on chromosome 21, which also leads to tumor formation.
PPARG	5468	Other CancerGene	3p25	PPAR-gamma has been implicated in the pathology of numerous diseases including obesity, diabetes, atherosclerosis and cancer.
PPM1D	8493	Other CancerGene	17q23.3	The expression of this gene is induced in a p53-dependent manner in response to various environmental stresses. While being induced by tumor suppressor protein TP53/p53, this phosphatase negatively regulates the activity of p38 MAP kinase, MAPK/p38, through which it reduces the phosphorylation of p53, and in turn suppresses p53-mediated transcription and apoptosis. This phosphatase thus mediates …
PPP2R1A	5518	Other CancerGene	19q13	One of the four major Ser/Thr phosphatases, and it is implicated in the negative control of cell growth and division. Polymorphisms associated with risk to several cancer types
PRCC	5546	Other CancerGene	1q21.1	Papillary renal cell carcinoma
PRF1	5551	Other CancerGene	10q22	Hemophagocytic lymphohistiocytosis,type 2
PRRX1	5396	Other CancerGene	1q24.3	The DNA-associated protein encoded by this gene is a member of the paired family of homeobox proteins localized to the nucleus. The protein functions as a transcription co-activator, enhancing the DNA-binding activity of serum response factor, a protein required for the induction of genes by growth and differentiation factors.
PSIP1	11168	Other CancerGene	9p22.2	Oncogenic human papillomaviruses activate the tumor-associated PSIP1 gene.
RAB27A	5873	Other CancerGene	15q15-q21.1	Griscelli Syndrome (AR)
RAD50	10111	Other CancerGene	5q31.1	breast cancer susceptibility?
RAD51B	5890	Other CancerGene	14q23-q24.2	The protein encoded by this gene is a member of the RAD51 protein family. RAD51 family members are evolutionarily conserved proteins essential for DNA repair by homologous recombination. This protein has been shown to form a stable heterodimer with the family member RAD51C, which further interacts with the other family members, such as RAD51, XRCC2, and XRCC3. Overexpression of this gene was foun…
RAD51D	5892	Other CancerGene	17q11	The protein encoded by this gene is a member of the RAD51 protein family. RAD51 family members are highly similar to bacterial RecA and Saccharomyces cerevisiae Rad51, which are known to be involved in the homologous recombination and repair of DNA. This protein forms a complex with several other members of the RAD51 family, including RAD51L1, RAD51L2, and XRCC2. The protein complex formed with t…
RAG1	5896	Other CancerGene	11p13	severe combined immunodeficiency (AR)
RAG2	5897	Other CancerGene	11p13	sever combined immunodeficiency (AR)
RALGDS	5900	Other CancerGene	9q34.3	Guanine nucleotide dissociation stimulators (GDSs, or exchange factors), such as RALGDS, are effectors of Ras-related GTPases (see MIM 190020) that participate in signaling for a variety of cellular processes.[supplied by OMIM, Nov 2010]
RAP1GDS1	5910	Other CancerGene	4q23-q25	A stimulatory GDP/GTP exchange protein with GTPase activity. Regulates the cell cycle in pancreatic, non-small cell lung, and breast cancers. Regulates cell proliferation, migration, and NF-kappaB transcriptional activity in non-small cell lung carcinoma.
RBM8A	9939	Other CancerGene	1q21.1	Found predominantly in the nucleus, although it is also present in the cytoplasm. It is preferentially associated with mRNAs produced by splicing, including both nuclear mRNAs and newly exported cytoplasmic mRNAs. It is thought that the protein remains associated with spliced mRNAs as a tag to indicate where introns had been present, thus coupling pre- and post-mRNA splicing events. An allele mut…
REL	5966	Other CancerGene	2p13-p12	This gene encodes a protein that belongs to the Rel homology domain/immunoglobulin-like fold, plexin, transcription factor (RHD/IPT) family. Members of this family regulate genes involved in apoptosis, inflammation, the immune response, and oncogenic processes. This proto-oncogene plays a role in the survival and proliferation of B lymphocytes. Mutation or amplification of this gene is associated…
RHBDF2	79651	Other CancerGene	17q25.3	Focal Non-Epidermolytic Palmoplantar Keratoderma
RHOH	399	Other CancerGene	4p13	Member of the RAS superfamily. The encoded protein is expressed in hematopoietic cells, where it functions as a negative regulator of cell growth and survival. This gene may be hypermutated or misexpressed in leukemias and lymphomas. Chromosomal translocations in non-Hodgkin's lymphoma occur between this locus and B-cell CLL/lymphoma 6 (BCL6) on chromosome 3, leading to the production of fusion t…
RHPN2	85415	Other CancerGene	19q13.12	Susceptibility to colorectal cancer
RINT1	60561	Other CancerGene	7q22.3	predisposition to breast and Lynch syndrome-spectrum cancers
RMI2	116028	Other CancerGene	16p13.13	RMI2 is a component of the BLM (RECQL3; MIM 604610) complex, which plays a role in homologous recombination-dependent DNA repair and is essential for genome stability
RPL11	6135	Other CancerGene	1p36.1-p35	Diamond-Blackfan Anemia
RPL35A	6165	Other CancerGene	3q29	Diamond-Blackfan Anemia
RPL5	6125	Other CancerGene	1p22.1	Diamond-Blackfan Anemia
RPS17	6218	Other CancerGene	15q25.2	Diamond-Blackfan Anemia
RPS19	6223	Other CancerGene	19q13.2	Diamond-Blackfan Anemia
RPS20	6224	Other CancerGene	8q12	Colon cancer susceptibility.
RPS24	6229	Other CancerGene	10q22	Diamond-Blackfan anemia
RPS7	6201	Other CancerGene	2p25	Diamond-Blackfan anemia
RTEL1	51750	Other CancerGene	20q13.3	Dyskeratosis Congenita
SBDS	51119	Other CancerGene	7q11.22	Shwachman-Diamond syndrome
SCG5	6447	Other CancerGene	15q13-q14	Epigenetic inactivation of the chaperone SCG5 in human gliomas and epigenetically altered and transcriptionally downregulated in human medulloblastomas.
SCN9A	6335	Other CancerGene	2q24	Plays a significant role in nociception signaling. Mutations in this gene have been associated with primary erythermalgia, channelopathy-associated insensitivity to pain, and paroxysmal extreme pain disorder.
SDC4	6385	Other CancerGene	20q12	The encoded protein is found as a homodimer and is a member of the syndecan proteoglycan family. The protein encoded by this gene is a transmembrane (type I) heparan sulfate proteoglycan that functions as a receptor in intracellular signaling.
SET	6418	Other CancerGene	9q34	Inhibits acetylation of nucleosomes, especially histone H4, by histone acetylases (HAT). This inhibition is most likely accomplished by masking histone lysines from being acetylated, and the consequence is to silence HAT-dependent transcription. Part of a complex localized to the endoplasmic reticulum but is found in the nucleus and inhibits apoptosis following attack by cytotoxic T lymphocytes. …
SETD2	29072	Other CancerGene	3p21.31	This gene encodes a protein belonging to a class of huntingtin interacting proteins characterized by WW motifs. This protein is a histone methyltransferase that is specific for lysine-36 of histone H3, and methylation of this residue is associated with active chromatin. This protein also contains a novel transcriptional activation domain and has been found associated with hyperphosphorylated RNA …
SF3B1	23451	Other CancerGene	2q33.1	Splicing factor 3b, together with splicing factor 3a and a 12S RNA unit, forms the U2 small nuclear ribonucleoproteins complex (U2 snRNP). The splicing factor 3b/3a complex binds pre-mRNA upstream of the intron's branch site in a sequence independent manner and may anchor the U2 snRNP to the pre-mRNA. Splicing factor 3b is also a component of the minor U12-type spliceosome.
SH2D1A	4068	Other CancerGene	Xq25	This protein associates with the signaling lymphocyte-activation molecule, thereby acting as an inhibitor of this transmembrane protein by blocking the recruitment of the SH2-domain-containing signal-transduction molecule SHP-2 to its docking site. This protein can also bind to other related surface molecules that are expressed on activated T, B and NK cells, thereby modifying signal transduction…
SHROOM2	357	Other CancerGene	Xp22.3	Susceptibility to colorectal cancer
SLC34A2	10568	Other CancerGene	4p15.2	The protein encoded by this gene is a pH-sensitive sodium-dependent phosphate transporter. Phosphate uptake is increased at lower pH. Defects in this gene are a cause of pulmonary alveolar microlithiasis. Potential role in NSCLC
SMAD7	4092	Other CancerGene	18q21.1	Susceptibility to colorectal cancer
SMC1A	8243	Other CancerGene	Xp11.22-p11.21	The cohesin multiprotein complex is required for sister chromatid cohesion. This complex includes SMC3, SMC1A, SMC1B; most of the cohesin complexes dissociate from the chromosomes before mitosis, although those complexes at the kinetochore remain. In addition, this protein interacts with BRCA1 and is phosphorylated by ATM, indicating a potential role for this protein in DNA repair. Mutations in t…
SOX2	6657	Other CancerGene	3q26.3-q27	The product of this gene is required for stem-cell maintenance in the central nervous system, and also regulates gene expression in the stomach. Mutations in this gene have been associated with optic nerve hypoplasia and with syndromic microphthalmia, a severe form of structural eye malformation. Over expressed in many tumour types
SPRED1	161742	Other CancerGene	15q14	Legius syndrome
SRGAP3	9901	Other CancerGene	3p25.3	Has tumor suppressor-like activity in HMECs, likely through its activity as a negative regulator of Rac1
SRSF2	6427	Other CancerGene	17q25.2	Member of the serine/arginine (SR)-rich family of pre-mRNA splicing factors, which constitute part of the spliceosome. Each of these factors contains an RNA recognition motif (RRM) for binding RNA and an RS domain for binding other proteins. The RS domain is rich in serine and arginine residues and facilitates interaction between different SR splicing factors. In addition to being critical for mR…
SRSF3	6428	Other CancerGene	6p21	Member of the serine/arginine (SR)-rich family of pre-mRNA splicing factors, which constitute part of the spliceosome. Each of these factors contains an RNA recognition motif (RRM) for binding RNA and an RS domain for binding other proteins. The RS domain is rich in serine and arginine residues and facilitates interaction between different SR splicing factors. In addition to being critical for mR…
STX11	8676	Other CancerGene	6q24.1	Syntaxins have been implicated in the targeting and fusion of intracellular transport vesicles. This family member may regulate protein transport among late endosomes and the trans-Golgi network. Mutations in this gene have been associated with familial hemophagocytic lymphohistiocytosis.
STXBP2	6813	Other CancerGene	19p13.3-p13.2	familial hemophagocytic lymphohisitocytosis Type 5 (AR)
TCF12	6938	Other CancerGene	15q21	This encoded protein is expressed in many tissues, among them skeletal muscle, thymus, B- and T-cells, and may participate in regulating lineage-specific gene expression through the formation of heterodimers with other bHLH E-proteins.
TCF7L1	83439	Other CancerGene	2p11.2	A transcription factor activated by beta catenin, mediating the Wnt signaling pathway and is antagonized by the TGFb signaling pathway. The encoded protein contains a high mobility group-box DNA binding domain and participates in the regulation of cell cycle genes and cellular senescence.
TET1	80312	Other CancerGene	10q21	DNA methylation is an epigenetic mechanism that is important for controlling gene expression. The protein encoded by this gene is a demethylase that belongs to the TET (ten-eleven translocation) family. Members of the TET protein family play a role in the DNA methylation process and gene activation. [provided by RefSeq, Sep 2015]
TFPT	29844	Other CancerGene	19q13	Upregulation induces apoptosis that is TP53 independent. A fusion partner in leukaemia
TGFBR1	7046	Other CancerGene	9q22	The protein encoded by this gene forms a heteromeric complex with type II TGF-beta receptors when bound to TGF-beta, transducing the TGF-beta signal from the cell surface to the cytoplasm. The encoded protein is a serine/threonine protein kinase. Mutations in this gene have been associated with Loeys-Dietz aortic aneurysm syndrome (LDAS). Multiple transcript variants encoding different isoforms h…
TGFBR2	7048	Other CancerGene	3p22	This gene encodes a member of the Ser/Thr protein kinase family and the TGFB receptor subfamily. The encoded protein is a transmembrane protein that has a protein kinase domain, forms a heterodimeric complex with another receptor protein, and binds TGF-beta. This receptor/ligand complex phosphorylates proteins, which then enter the nucleus and regulate the transcription of a subset of genes relat…
THRAP3	9967	Other CancerGene	1p34.3	The RNA processing factor THRAP3 is involved in the DNA damage response. Aneurysmal bone cyst with t(1;17)(p34;p13) THRAP3/USP6
TINF2	26277	Other CancerGene	14q12	Dyskeratosis Congenita, Revesz syndrome
TMPRSS2	7113	Other CancerGene	21q22.3	This gene was demonstrated to be up-regulated by androgenic hormones in prostate cancer cells and down-regulated in androgen-independent prostate cancer tissue. The protease domain of this protein is thought to be cleaved and secreted into cell media after autocleavage.
TNFRSF14	8764	Other CancerGene	1p36.32	The encoded protein functions in signal transduction pathways that activate inflammatory and inhibitory T-cell immune response. It binds herpes simplex virus (HSV) viral envelope glycoprotein D (gD), mediating its entry into cells. Acquired TNFRSF14 Mutations in Follicular Lymphoma Are Associated with Worse Prognosis
TNFRSF17	608	Other CancerGene	16p13.1	This receptor is preferentially expressed in mature B lymphocytes, and may be important for B cell development and autoimmune response. This receptor has been shown to specifically bind to the tumor necrosis factor (ligand) superfamily, member 13b (TNFSF13B/TALL-1/BAFF), and to lead to NF-kappaB and MAPK8/JNK activation. This receptor also binds to various TRAF family members, and thus may transd…
TOP1	7150	Other CancerGene	20q12-q13.1	This enzyme catalyzes the transient breaking and rejoining of a single strand of DNA which allows the strands to pass through one another, thus altering the topology of DNA.
TSHR	7253	Other CancerGene	14q24-q31	A major controller of thyroid cell metabolism. The encoded protein is a receptor for thyrothropin and thyrostimulin, and its activity is mediated by adenylate cyclase. Defects in this gene are a cause of several types of hyperthyroidism.
U2AF1	7307	Other CancerGene	21q22.3	U2 auxiliary factor, comprising a large and a small subunit, is a non-snRNP protein required for the binding of U2 snRNP to the pre-mRNA branch site. This gene encodes the small subunit which plays a critical role in both constitutive and enhancer-dependent RNA splicing by directly mediating interactions between the large subunit and proteins bound to the enhancers.
UNC13D	201294	Other CancerGene	17q25.3	familial hemophagocytic lymphohisitocytosis Type 3 (AR)
VTI1A	143187	Other CancerGene	10q25.2	The protein encoded by this gene is a member of the family of soluble N-ethylmaleimide-sensitive fusion protein-attachment protein receptors (SNAREs) that function in intracellular trafficking. This family member is involved in vesicular transport between endosomes and the trans-Golgi network. It is a vesicle-associated SNARE (v-SNARE) that interacts with target membrane SNAREs (t-SNAREs). Polymo…
WAS	7454	Other CancerGene	Xp11.4-p11.21	Wiskott-Aldrich syndrome
WRAP53	55135	Other CancerGene	17p13.1	This protein is enriched in Cajal bodies, nuclear sites of RNP processing that are important for telomerase function. It interacts with dyskerin, TERT and TERC, other components of active telomerase, and with small Cajal body RNAs (scaRNAs), which are involved in modifying splicing RNAs. This mRNA also functions as a p53 antisense transcript, that regulates endogenous p53 mRNA levels and further …
XPO1	7514	Other CancerGene	2p15	This cell-cycle-regulated gene encodes a protein that mediates leucine-rich nuclear export signal (NES)-dependent protein transport. The protein specifically inhibits the nuclear export of Rev and U snRNAs. It is involved in the control of several cellular processes by controlling the localization of cyclin B, MPAK, and MAPKAP kinase 2. This protein also regulates NFAT and AP-1.
XRCC2	7516	Other CancerGene	7q36	encodes a member of the RecA/Rad51-related protein family that participates in homologous recombination to maintain chromosome stability and repair DNA damage. This gene is involved in the repair of DNA double-strand breaks by homologous recombination
XRCC6	2547	Other CancerGene	22q13.2	Tumour susceptibility in KO mice
YWHAE	7531	Other CancerGene	17p13.3	This gene product belongs to the 14-3-3 family of proteins which mediate signal transduction by binding to phosphoserine-containing proteins. It interacts with CDC25 phosphatases, RAF1 and IRS1 proteins, suggesting its role in diverse biochemical activities related to signal transduction, such as cell division and regulation of insulin sensitivity. It has also been implicated in the pathogenesis …
ZNF331	55422	Other CancerGene	19q13	This gene encodes a zinc finger protein containing a KRAB (Kruppel-associated box) domain found in transcriptional repressors. This gene may be methylated and silenced in cancer cells. This gene is located within a differentially methylated region (DMR) and shows allele-specific expression in placenta.
ZRSR2	8233	Other CancerGene	Xp22.1	The encoded protein associates with the U2 auxiliary factor heterodimer, which is required for the recognition of a functional 3' splice site in pre-mRNA splicing, and may play a role in network interactions during spliceosome assembly. Mutation hotspot in numerous cancer types
EIF4A2	1974	Other CancerGene	3q28	the RNA helicase eIF4A2 as the key factor of eIF4F through which miRNAs function.
FRG1	2483	Other CancerGene	4q35	? unclear role in germline cancer?
FRG2	448831	Other CancerGene	4q35.2	? unclear role in germline cancer?
DNM2	1785	Other CancerGene	19p	Encodes a protein that functions in in endocytosis and cell motility. The protein also plays a role in alterations of the membrane that are involved in bone resorption by osteoclasts. Missense, nonsense, silent, frameshift insertions and deletions, and in-frame deletions are observed in cancers such as hematopoietic and lymphoid cancers, intestinal cancer, and skin cancer.
ECT2L	345930	Other CancerGene	6q24.1	? Unclear role in germline cancer? http://www.ncbi.nlm.nih.gov/pmc/articles/PMC3267575/
FCRL4	83417	Other CancerGene	1q21	Aberrations in the chromosomal region encoding this gene are associated with non-Hodgkin lymphoma and multiple myeloma.
ARHGEF12	23365	Tumor Suppressor	11q23.3	Rho GTPases play a fundamental role in numerous cellular processes that are initiated by extracellular stimuli working through G protein-coupled receptors. The encoded protein may form a complex with G proteins and stimulate Rho-dependent signals. This protein has been observed to form a myeloid/lymphoid fusion partner in acute myeloid leukemia. Three transcript variants encoding different isofor…
ARID1A	8289	Tumor Suppressor	1p36.1-p35	COFFIN-SIRIS SYNDROME 2; CSS2
ARID2	196528	Tumor Suppressor	12q13.11	ARID2 is a subunit of the PBAF chromatin-remodeling complex (see BAF180; MIM 606083), which facilitates ligand-dependent transcriptional activation by nuclear receptors (Yan et al., 2005 [PubMed 15985610]).[supplied by OMIM, Mar 2008]
ASXL1	171023	Tumor Suppressor	20q11	BOHRING-OPITZ SYNDROME; BOPS
AXIN2	8313	Tumor Suppressor	17q24.1	Ectodermal Dysplasia and Colorectal Polyp syndrome
BARD1	580	Tumor Suppressor	2q35	breast and/or ovarian cancer susceptibility?
BCL10	8915	Tumor Suppressor	1p22	This gene was identified by its translocation in a case of mucosa-associated lymphoid tissue (MALT) lymphoma. The protein encoded by this gene contains a caspase recruitment domain (CARD), and has been shown to induce apoptosis and to activate NF-kappaB. This protein is reported to interact with other CARD domain containing proteins including CARD9, 10, 11 and 14, which are thought to function as…
BCR	613	Tumor Suppressor	22q11	A reciprocal translocation between chromosomes 22 and 9 produces the Philadelphia chromosome, which is often found in patients with chronic myelogenous leukemia. The chromosome 22 breakpoint for this translocation is located within the BCR gene. The translocation produces a fusion protein which is encoded by sequence from both BCR and ABL, the gene at the chromosome 9 breakpoint. Although the BCR…
BUB1B	701	Tumor Suppressor	15q15	mosaic variegated aneuploidy and cancer predisposition (AR)
CAMTA1	23261	Tumor Suppressor	1p36.31-p36.23	The protein encoded by this gene contains a CG1 DNA-binding domain, a transcription factor immunoglobulin domain, ankyrin repeats, and calmodulin-binding IQ motifs. The encoded protein is thought to be a transcription factor and may be a tumor suppressor.
CASP8	841	Tumor Suppressor	2q33-q34	This gene encodes a member of the cysteine-aspartic acid protease (caspase) family. Sequential activation of caspases plays a central role in the execution-phase of cell apoptosis. Caspases exist as inactive proenzymes composed of a prodomain, a large protease subunit, and a small protease subunit. Activation of caspases requires proteolytic processing at conserved internal aspartic residues to g…
CBFA2T3	863	Tumor Suppressor	16q24	This gene encodes a member of the myeloid translocation gene family which interact with DNA-bound transcription factors and recruit a range of corepressors to facilitate transcriptional repression. The t(16;21)(q24;q22) translocation is one of the less common karyotypic abnormalities in acute myeloid leukemia. The translocation produces a chimeric gene made up of the 5&apos;-region of the runt-re…
CDH11	1009	Tumor Suppressor	16q21	This gene encodes a type II classical cadherin from the cadherin superfamily, integral membrane proteins that mediate calcium-dependent cell-cell adhesion. Mature cadherin proteins are composed of a large N-terminal extracellular domain, a single membrane-spanning domain, and a small, highly conserved C-terminal cytoplasmic domain. Type II (atypical) cadherins are defined based on their lack of a…
CDKN1A	1026	Tumor Suppressor	6p21.1	This gene encodes a potent cyclin-dependent kinase inhibitor. The encoded protein binds to and inhibits the activity of cyclin-cyclin-dependent kinase2 or -cyclin-dependent kinase4 complexes, and thus functions as a regulator of cell cycle progression at G1. The expression of this gene is tightly controlled by the tumor suppressor protein p53, through which this protein mediates the p53-dependent…
CDKN2C	1031	Tumor Suppressor	1p32.3	The protein encoded by this gene is a member of the INK4 family of cyclin-dependent kinase inhibitors. This protein has been shown to interact with CDK4 or CDK6, and prevent the activation of the CDK kinases, thus function as a cell growth regulator that controls cell cycle G1 progression. Ectopic expression of this gene was shown to suppress the growth of human cells in a manner that appears to …
CHEK2	11200	Tumor Suppressor	22q12.1	Hereditary Breast and Ovarian Cancer, non-BRCA1/2
CREBBP	1387	Tumor Suppressor	16p13.3	Rubinstein-Taybi syndrome
CYLD	1540	Tumor Suppressor	16q12.1	Familial Cylindromatosis, Familial Multiple Trichoepithelioma
ETV6	2120	Tumor Suppressor	12p13	predisposition to leukemia and thrombocytopenia
EXT1	2131	Tumor Suppressor	8q24.11	Hereditary Multiple Exotoses, Langer-Giedion syndrome
EXT2	2132	Tumor Suppressor	11p12-p11	Hereditary Multiple Exostoses
FBXW7	55294	Tumor Suppressor	4q31.23	This gene encodes a member of the F-box protein family which is characterized by an approximately 40 amino acid motif, the F-box. The F-box proteins constitute one of the four subunits of ubiquitin protein ligase complex called SCFs (SKP1-cullin-F-box), which function in phosphorylation-dependent ubiquitination. The F-box proteins are divided into 3 classes: Fbws containing WD-40 domains, Fbls co…
FHIT	2272	Tumor Suppressor	3p14.2	This gene, a member of the histidine triad gene family, encodes a diadenosine 5&apos;,5&apos;&apos;&apos;-P1,P3-triphosphate hydrolase involved in purine metabolism. The gene encompasses the common fragile site FRA3B on chromosome 3, where carcinogen-induced damage can lead to translocations and aberrant transcripts of this gene. In fact, aberrant transcripts from this gene have been found in abo…
FLCN	201163	Tumor Suppressor	17p11.2	Birt-Hogg-Dubé syndrome,Familial Non-VHL Clear Cell Renal Cancer
FOXO1	2308	Tumor Suppressor	13q14.1	This gene belongs to the forkhead family of transcription factors which are characterized by a distinct forkhead domain. The specific function of this gene has not yet been determined; however, it may play a role in myogenic growth and differentiation. Translocation of this gene with PAX3 has been associated with alveolar rhabdomyosarcoma. [provided by RefSeq, Jul 2008]
FOXO3	2309	Tumor Suppressor	6q21	This gene belongs to the forkhead family of transcription factors which are characterized by a distinct forkhead domain. This gene likely functions as a trigger for apoptosis through expression of genes necessary for cell death. Translocation of this gene with the MLL gene is associated with secondary acute leukemia. Alternatively spliced transcript variants encoding the same protein have been ob…
FOXO4	4303	Tumor Suppressor	Xq13.1	This gene encodes a member of the O class of winged helix/forkhead transcription factor family. Proteins encoded by this class are regulated by factors involved in growth and differentiation indicating they play a role in these processes. A translocation involving this gene on chromosome X and the homolog of the Drosophila trithorax gene, encoding a DNA binding protein, located on chromosome 11 i…
FOXP1	27086	Tumor Suppressor	3p14.1	This gene belongs to subfamily P of the forkhead box (FOX) transcription factor family. Forkhead box transcription factors play important roles in the regulation of tissue- and cell type-specific gene transcription during both development and adulthood. Forkhead box P1 protein contains both DNA-binding- and protein-protein binding-domains. This gene may act as a tumor suppressor as it is lost in …
GPC3	2719	Tumor Suppressor	Xq26	Simpson-Golabi-Behmel syndrome
HOXB13	10481	Tumor Suppressor	17q21.32	This gene encodes a transcription factor that belongs to the homeobox gene family. Genes of this family are highly conserved among vertebrates and essential for vertebrate embryonic development. This gene has been implicated to play a role in fetal skin development and cutaneous regeneration. In mice, a similar gene was shown to exhibit temporal and spatial colinearity in the main body axis of th…
IDH1	3417	Tumor Suppressor	2q34	Ollier disease / Maffuci syndrome
IGF2R	3482	Tumor Suppressor	6q25.3	This gene encodes a receptor for both insulin-like growth factor 2 and mannose 6-phosphate. The binding sites for each ligand are located on different segments of the protein. This receptor has various functions, including in the intracellular trafficking of lysosomal enzymes, the activation of transforming growth factor beta, and the degradation of insulin-like growth factor 2. Mutation or loss …
KLF6	1316	Tumor Suppressor	10p15	This gene encodes a member of the Kruppel-like family of transcription factors. The zinc finger protein is a transcriptional activator, and functions as a tumor suppressor. Multiple transcript variants encoding different isoforms have been found for this gene, some of which are implicated in carcinogenesis. [provided by RefSeq, May 2009]
LRIG3	121227	Tumor Suppressor	12q14.1	leucine rich repeats and immunoglobulin like domains 3; functions as a tumor suppressor by attenuating EGFR signaling pathway.
MAF	4094	Tumor Suppressor	16q22-q23	The protein encoded by this gene is a DNA-binding, leucine zipper-containing transcription factor that acts as a homodimer or as a heterodimer. Depending on the binding site and binding partner, the encoded protein can be a transcriptional activator or repressor. This protein plays a role in the regulation of several cellular processes, including embryonic lens fiber cell development, increased T…
MAFB	9935	Tumor Suppressor	20q12	The protein encoded by this gene is a basic leucine zipper (bZIP) transcription factor that plays an important role in the regulation of lineage-specific hematopoiesis. The encoded nuclear protein represses ETS1-mediated transcription of erythroid-specific genes in myeloid cells. This gene contains no introns. [provided by RefSeq, Jul 2008]
MAP2K4	6416	Tumor Suppressor	17p12	This gene encodes a member of the mitogen-activated protein kinase (MAPK) family. Members of this family act as an integration point for multiple biochemical signals and are involved in a wide variety of cellular processes such as proliferation, differentiation, transcription regulation, and development. They form a three-tiered signaling module composed of MAPKKKs, MAPKKs, and MAPKs. This protei…
MN1	4330	Tumor Suppressor	22q12.1	Meningioma 1 (MN1) contains two sets of CAG repeats. It is disrupted by a balanced translocation (4;22) in a meningioma, and its inactivation may contribute to meningioma 32 pathogenesis. [provided by RefSeq, Jul 2008]
MUC1	4582	Tumor Suppressor	1q22	This gene encodes a membrane-bound protein that is a member of the mucin family. Mucins are O-glycosylated proteins that play an essential role in forming protective mucous barriers on epithelial surfaces. These proteins also play a role in intracellular signaling. This protein is expressed on the apical surface of epithelial cells that line the mucosal surfaces of many different tissues includin…
NCOA4	8031	Tumor Suppressor	10q11.2	This gene encodes an androgen receptor coactivator. The encoded protein interacts with the androgen receptor in a ligand-dependent manner to enhance its transcriptional activity. Chromosomal translocations between this gene and the ret tyrosine kinase gene, also located on chromosome 10, have been associated with papillary thyroid carcinoma. Alternatively spliced transcript variants have been des…
NDRG1	10397	Tumor Suppressor	8q24	This gene is a member of the N-myc downregulated gene family which belongs to the alpha/beta hydrolase superfamily. The protein encoded by this gene is a cytoplasmic protein involved in stress responses, hormone responses, cell growth, and differentiation. The encoded protein is necessary for p53-mediated caspase activation and apoptosis. Mutations in this gene are a cause of Charcot-Marie-Tooth …
NOTCH1	4851	Tumor Suppressor	9q34.3	This gene encodes a member of the NOTCH family of proteins. Members of this Type I transmembrane protein family share structural characteristics including an extracellular domain consisting of multiple epidermal growth factor-like (EGF) repeats, and an intracellular domain consisting of multiple different domain types. Notch signaling is an evolutionarily conserved intercellular signaling pathway…
NR4A3	8013	Tumor Suppressor	9q22	This gene encodes a member of the steroid-thyroid hormone-retinoid receptor superfamily. The encoded protein may act as a transcriptional activator. The protein can efficiently bind the NGFI-B Response Element (NBRE). Three different versions of extraskeletal myxoid chondrosarcomas (EMCs) are the result of reciprocal translocations between this gene and other genes. The translocation breakpoints …
PBRM1	55193	Tumor Suppressor	3p21	This locus encodes a subunit of ATP-dependent chromatin-remodeling complexes. The encoded protein has been identified as in integral component of complexes necessary for ligand-dependent transcriptional activation by nuclear hormone receptors. Mutations at this locus have been associated with primary clear cell renal cell carcinoma. [provided by RefSeq, Feb 2012]
PHF6	84295	Tumor Suppressor	Xq26	This gene is a member of the plant homeodomain (PHD)-like finger (PHF) family. It encodes a protein with two PHD-type zinc finger domains, indicating a potential role in transcriptional regulation, that localizes to the nucleolus. Mutations affecting the coding region of this gene or the splicing of the transcript have been associated with Borjeson-Forssman-Lehmann syndrome (BFLS), a disorder cha…
PML	5371	Tumor Suppressor	15q24.1	The protein encoded by this gene is a member of the tripartite motif (TRIM) family. The TRIM motif includes three zinc-binding domains, a RING, a B-box type 1 and a B-box type 2, and a coiled-coil region. This phosphoprotein localizes to nuclear bodies where it functions as a transcription factor and tumor suppressor. Its expression is cell-cycle related and it regulates the p53 response to oncog…
PMS1	5378	Tumor Suppressor	2q31-q33	This gene encodes a protein belonging to the DNA mismatch repair mutL/hexB family. This protein is thought to be involved in the repair of DNA mismatches, and it can form heterodimers with MLH1, a known DNA mismatch repair protein. Mutations in this gene cause hereditary nonpolyposis colorectal cancer type 3 (HNPCC3) either alone or in combination with mutations in other genes involved in the HNP…
PRDM1	639	Tumor Suppressor	6q21	This gene encodes a protein that acts as a repressor of beta-interferon gene expression. The protein binds specifically to the PRDI (positive regulatory domain I element) of the beta-IFN gene promoter. Transcription of this gene increases upon virus induction. Two alternatively spliced transcript variants that encode different isoforms have been reported. [provided by RefSeq, Jul 2008]
SMO	6608	Tumor Suppressor	7q32.1	The protein encoded by this gene is a G protein-coupled receptor that interacts with the patched protein, a receptor for hedgehog proteins. The encoded protein tranduces signals to other proteins after activation by a hedgehog protein/patched protein complex. [provided by RefSeq, Jul 2010]
SOCS1	8651	Tumor Suppressor	16p13.13	This gene encodes a member of the STAT-induced STAT inhibitor (SSI), also known as suppressor of cytokine signaling (SOCS), family. SSI family members are cytokine-inducible negative regulators of cytokine signaling. The expression of this gene can be induced by a subset of cytokines, including IL2, IL3 erythropoietin (EPO), CSF2/GM-CSF, and interferon (IFN)-gamma. The protein encoded by this gen…
SYK	6850	Tumor Suppressor	9q22	This gene encodes a member of the family of non-receptor type Tyr protein kinases. This protein is widely expressed in hematopoietic cells and is involved in coupling activated immunoreceptors to downstream signaling events that mediate diverse cellular responses, including proliferation, differentiation, and phagocytosis. It is thought to be a modulator of epithelial cell growth and a potential …
TCF7L2	6934	Tumor Suppressor	10q25.3	This gene encodes a high mobility group (HMG) box-containing transcription factor that plays a key role in the Wnt signaling pathway. The protein has been implicated in blood glucose homeostasis. Genetic variants of this gene are associated with increased risk of type 2 diabetes. Several transcript variants encoding multiple different isoforms have been found for this gene.[provided by RefSeq, Oc…
TET2	54790	Tumor Suppressor	4q24	The protein encoded by this gene is a methylcytosine dioxygenase that catalyzes the conversion of methylcytosine to 5-hydroxymethylcytosine. The encoded protein is involved in myelopoiesis, and defects in this gene have been associated with several myeloproliferative disorders. Two variants encoding different isoforms have been found for this gene. [provided by RefSeq, Mar 2011]
TFE3	7030	Tumor Suppressor	Xp11.22	This gene encodes a basic helix-loop-helix domain-containing transcription factor that binds MUE3-type E-box sequences in the promoter of genes. The encoded protein promotes the expression of genes downstream of transforming growth factor beta (TGF-beta) signaling. This gene may be involved in chromosomal translocations in renal cell carcinomas and other cancers, resulting in the production of fu…
TNFAIP3	7128	Tumor Suppressor	6q23-q25	This gene was identified as a gene whose expression is rapidly induced by the tumor necrosis factor (TNF). The protein encoded by this gene is a zinc finger protein and ubiqitin-editing enzyme, and has been shown to inhibit NF-kappa B activation as well as TNF-mediated apoptosis. The encoded protein, which has both ubiquitin ligase and deubiquitinase activities, is involved in the cytokine-mediat…
TRIM24	8805	Tumor Suppressor	7q32-q34	The protein encoded by this gene mediates transcriptional control by interaction with the activation function 2 (AF2) region of several nuclear receptors, including the estrogen, retinoic acid, and vitamin D3 receptors. The protein localizes to nuclear bodies and is thought to associate with chromatin and heterochromatin-associated factors. The protein is a member of the tripartite motif (TRIM) f…
WIF1	11197	Tumor Suppressor	12q14.2	The protein encoded by this gene functions to inhibit WNT proteins, which are extracellular signaling molecules that play a role in embryonic development. This protein contains a WNT inhibitory factor (WIF) domain and five epidermal growth factor (EGF)-like domains, and is thought to be involved in mesoderm segmentation. This gene functions as a tumor suppressor gene, and has been found to be epi…
ZBTB16	7704	Tumor Suppressor	11q23	This gene is a member of the Krueppel C2H2-type zinc-finger protein family and encodes a zinc finger transcription factor that contains nine Kruppel-type zinc finger domains at the carboxyl terminus. This protein is located in the nucleus, is involved in cell cycle progression, and interacts with a histone deacetylase. Specific instances of aberrant gene rearrangement at this locus have been asso…

## Sheet: DNA repair gene list
Gene	Gene ID	Cytogenetic location	Gene summary
ACTR5	79913	20q11.23	Proposed core component of the chromatin remodeling INO80 complex which is involved in transcriptional regulation, DNA replication and probably DNA repair.
ALKBH2	121642	12q24.11	The Escherichia coli AlkB protein protects against the cytotoxicity of methylating agents by repair of the specific DNA lesions generated in single-stranded DNA. ALKBH2 and ALKBH3 (MIM 610603) are E. coli AlkB homologs that catalyze the removal of 1-methyladenine and 3-methylcytosine (Duncan et al., 2002 [PubMed 12486230]).[supplied by OMIM, Mar 2008]
ALKBH3	221120	11p11.2	The Escherichia coli AlkB protein protects against the cytotoxicity of methylating agents by repair of the specific DNA lesions generated in single-stranded DNA. ALKBH2 (MIM 610602) and ALKBH3 are E. coli AlkB homologs that catalyze the removal of 1-methyladenine and 3-methylcytosine (Duncan et al., 2002 [PubMed 12486230]).[supplied by OMIM, Mar 2008]
APBB1	322	11p15.4	Interaction with BLM and MCM in DNA repair. The protein encoded by this gene is a member of the Fe65 protein family. It is an adaptor protein localized in the nucleus. It interacts with the Alzheimer&apos;s disease amyloid precursor protein (APP), transcription factor CP2/LSF/LBP1 and the low-density lipoprotein receptor-related protein. APP functions as a cytosolic anchoring site that can preven…
APEX1	328	14q11.2	Apurinic/apyrimidinic (AP) sites occur frequently in DNA molecules by spontaneous hydrolysis, by DNA damaging agents or by DNA glycosylases that remove specific abnormal bases. AP sites are pre-mutagenic lesions that can prevent normal DNA replication so the cell contains systems to identify and repair such sites. Class II AP endonucleases cleave the phosphodiester backbone 5&apos; to the AP site…
APTX	54840	9p21.1	This gene encodes a member of the histidine triad (HIT) superfamily. The encoded protein may play a role in single-stranded DNA repair through its nucleotide-binding activity and its diadenosine polyphosphate hydrolase activity. Mutations in this gene have been associated with ataxia-ocular apraxia. Alternatively spliced transcript variants have been identified for this gene.[provided by RefSeq, …
ATM	472	11q22.3	The protein encoded by this gene belongs to the PI3/PI4-kinase family. This protein is an important cell cycle checkpoint kinase that phosphorylates; thus, it functions as a regulator of a wide variety of downstream proteins, including tumor suppressor proteins p53 and BRCA1, checkpoint kinase CHK2, checkpoint proteins RAD17 and RAD9, and DNA repair protein NBS1. This protein and the closely rela…
ATR	545	3q23	The protein encoded by this gene belongs the PI3/PI4-kinase family, and is most closely related to ATM, a protein kinase encoded by the gene mutated in ataxia telangiectasia. This protein and ATM share similarity with Schizosaccharomyces pombe rad3, a cell cycle checkpoint gene required for cell cycle arrest and DNA damage repair in response to DNA damage. This kinase has been shown to phosphoryl…
BRCA1	672	17q21.31	This gene encodes a nuclear phosphoprotein that plays a role in maintaining genomic stability, and it also acts as a tumor suppressor. The encoded protein combines with other tumor suppressors, DNA damage sensors, and signal transducers to form a large multi-subunit protein complex known as the BRCA1-associated genome surveillance complex (BASC). This gene product associates with RNA polymerase I…
BRCA2	675	13q13.1	Inherited mutations in BRCA1 and this gene, BRCA2, confer increased lifetime risk of developing breast or ovarian cancer. Both BRCA1 and BRCA2 are involved in maintenance of genome stability, specifically the homologous recombination pathway for double-strand DNA repair. The BRCA2 protein contains several copies of a 70 aa motif called the BRC motif, and these motifs mediate binding to the RAD51 …
BRIP1	83990	17q23.2	The protein encoded by this gene is a member of the RecQ DEAH helicase family and interacts with the BRCT repeats of breast cancer, type 1 (BRCA1). The bound complex is important in the normal double-strand break repair function of breast cancer, type 1 (BRCA1). This gene may be a target of germline cancer-inducing mutations. [provided by RefSeq, Jul 2008]
C17orf70	80233	17q25.3	Part of the Fanconi anemia (FA) core complex and a is an essential component of the FA-BRCA-associated network that responds to DNA damage.
C19orf40	91442	19q13.11	A component of the Fanconi anemia (FA) core complex
CBX8	57332	17q25.3	CBX8 protein rapidly accumulates at the sites of DNA damage within 30 seconds and progresses to accumulate until 4 minutes before gradually dispersing back to its pre-damage distribution by 15 minutes. CBX8 recruitment to the sites of DNA damage is dependent upon PARP1 activation and not dependent on ATM activation. CBX8 biochemically interacts with TRIM33, and its recruitment to DNA damage is al…
CCNH	902	5q14.3	The protein encoded by this gene belongs to the highly conserved cyclin family, whose members are characterized by a dramatic periodicity in protein abundance through the cell cycle. Cyclins function as regulators of CDK kinases. Different cyclins exhibit distinct expression and degradation patterns which contribute to the temporal coordination of each mitotic event. This cyclin forms a complex w…
CDK7	1022	5q13.2	The protein encoded by this gene is a member of the cyclin-dependent protein kinase (CDK) family. CDK family members are highly similar to the gene products of Saccharomyces cerevisiae cdc28, and Schizosaccharomyces pombe cdc2, and are known to be important regulators of cell cycle progression. This protein forms a trimeric complex with cyclin H and MAT1, which functions as a Cdk-activating kinas…
CUL4A	8451	13q34	CUL4A is the ubiquitin ligase component of a multimeric complex involved in the degradation of DNA damage-response proteins (Liu et al., 2009 [PubMed 19481525]).[supplied by OMIM, Oct 2009]
CUL4B	8450	Xq24	he CUL4B gene encodes a scaffold protein of the cullin 4B-RING ubiquitin ligase (E3) complex that regulates degradation of cellular proteins, signals nucleotide excision repair, and is involved in DNA damage response This gene is a member of the cullin family. The encoded protein forms a complex that functions as an E3 ubiquitin ligase and catalyzes the polyubiquitination of specific protein subs…
DCLRE1A	9937	10q25.3	This gene encodes a conserved protein that is involved in the repair of DNA interstrand cross-links. DNA cross-links suppress transcription, replication, and DNA segregation. The encoded protein is a regulator of the mitotic cell cycle checkpoint. Alternative splicing results in multiple transcript variants. [provided by RefSeq, Nov 2012]
DDB1	1642	11q12.2	The protein encoded by this gene is the large subunit (p127) of the heterodimeric DNA damage-binding (DDB) complex while another protein (p48) forms the small subunit. This protein complex functions in nucleotide-excision repair and binds to DNA following UV damage. Defective activity of this complex causes the repair defect in patients with xeroderma pigmentosum complementation group E (XPE) - a…
DDB2	1643	11p11.2	This gene encodes a protein that is necessary for the repair of ultraviolet light-damaged DNA. This protein is the smaller subunit of a heterodimeric protein complex that participates in nucleotide excision repair, and this complex mediates the ubiquitylation of histones H3 and H4, which facilitates the cellular response to DNA damage. This subunit appears to be required for DNA binding. Mutation…
ERCC1	2067	19q13.32	The product of this gene functions in the nucleotide excision repair pathway, and is required for the repair of DNA lesions such as those induced by UV light or formed by electrophilic compounds including cisplatin. The encoded protein forms a heterodimer with the XPF endonuclease (also known as ERCC4), and the heterodimeric endonuclease catalyzes the 5&apos; incision in the process of excising t…
ERCC2	2068	19q13.32	The nucleotide excision repair pathway is a mechanism to repair damage to DNA. The protein encoded by this gene is involved in transcription-coupled nucleotide excision repair and is an integral member of the basal transcription factor BTF2/TFIIH complex. The gene product has ATP-dependent DNA helicase activity and belongs to the RAD3/XPD subfamily of helicases. Defects in this gene can result in…
ERCC3	2071	2q14.3	This gene encodes an ATP-dependent DNA helicase that functions in nucleotide excision repair. The encoded protein is a subunit of basal transcription factor 2 (TFIIH) and, therefore, also functions in class II transcription. Mutations in this gene are associated with Xeroderma pigmentosum B, Cockayne&apos;s syndrome, and trichothiodystrophy. Alternative splicing results in multiple transcript var…
ERCC4	2072	16p13.12	The protein encoded by this gene forms a complex with ERCC1 and is involved in the 5&apos; incision made during nucleotide excision repair. This complex is a structure specific DNA repair endonuclease that interacts with EME1. Defects in this gene are a cause of xeroderma pigmentosum complementation group F (XP-F), or xeroderma pigmentosum VI (XP6).[provided by RefSeq, Mar 2009]
ERCC5	2073	13q33.1	This gene encodes a single-strand specific DNA endonuclease that makes the 3&apos; incision in DNA excision repair following UV-induced damage. The protein may also function in other cellular processes, including RNA polymerase II transcription, and transcription-coupled DNA repair. Mutations in this gene cause xeroderma pigmentosum complementation group G (XP-G), which is also referred to as xer…
ERCC6	2074	10q11.23	This gene encodes a DNA-binding protein that is important in transcription-coupled excision repair. The encoded protein has ATP-stimulated ATPase activity, interacts with several transcription and excision repair proteins, and may promote complex formation at DNA repair sites. Mutations in this gene are associated with Cockayne syndrome type B and cerebrooculofacioskeletal syndrome 1. Alternative…
ERCC8	1161	5q12.1	This gene encodes a WD repeat protein, which interacts with Cockayne syndrome type B (CSB) protein and with p44 protein, a subunit of the RNA polymerase II transcription factor IIH. Mutations in this gene have been identified in patients with hereditary disease Cockayne syndrome (CS). CS cells are abnormally sensitive to ultraviolet radiation and are defective in the repair of transcriptionally a…
FAN1	22909	15q13.2-q13.3	FAN1 is a DNA endo- and exonuclease involved in the repair of DNA damage caused by crosslinking agents. FAN1 is recruited to sites of interstrand crosslink damage by interacting with the FANCI-FANCD2 complex. Mutations in this gene cause karyomegalic interstitial nephritis.
FANCA	2175	16q24.3	The Fanconi anemia complementation group (FANC) currently includes FANCA, FANCB, FANCC, FANCD1 (also called BRCA2), FANCD2, FANCE, FANCF, FANCG, FANCI, FANCJ (also called BRIP1), FANCL, FANCM and FANCN (also called PALB2). The previously defined group FANCH is the same as FANCA. Fanconi anemia is a genetically heterogeneous recessive disorder characterized by cytogenetic instability, hypersensiti…
FANCB	2187	Xp22.2	This gene encodes a member of the Fanconi anemia complementation group B. This protein is assembled into a nucleoprotein complex that is involved in the repair of DNA lesions. Mutations in this gene can cause chromosome instability and VACTERL syndrome with hydrocephalus. [provided by RefSeq, Apr 2016]
FANCC	2176	9q22.32	The Fanconi anemia complementation group (FANC) currently includes FANCA, FANCB, FANCC, FANCD1 (also called BRCA2), FANCD2, FANCE, FANCF, FANCG, FANCI, FANCJ (also called BRIP1), FANCL, FANCM and FANCN (also called PALB2). The previously defined group FANCH is the same as FANCA. Fanconi anemia is a genetically heterogeneous recessive disorder characterized by cytogenetic instability, hypersensiti…
FANCD2	2177	3p25.3	The Fanconi anemia complementation group (FANC) currently includes FANCA, FANCB, FANCC, FANCD1 (also called BRCA2), FANCD2, FANCE, FANCF, FANCG, FANCI, FANCJ (also called BRIP1), FANCL, FANCM and FANCN (also called PALB2). The previously defined group FANCH is the same as FANCA. Fanconi anemia is a genetically heterogeneous recessive disorder characterized by cytogenetic instability, hypersensiti…
FANCE	2178	6p21.31	The Fanconi anemia complementation group (FANC) currently includes FANCA, FANCB, FANCC, FANCD1 (also called BRCA2), FANCD2, FANCE, FANCF, FANCG, FANCI, FANCJ (also called BRIP1), FANCL, FANCM and FANCN (also called PALB2). The previously defined group FANCH is the same as FANCA. Fanconi anemia is a genetically heterogeneous recessive disorder characterized by cytogenetic instability, hypersensiti…
FANCF	2188	11p14.3	The Fanconi anemia complementation group (FANC) currently includes FANCA, FANCB, FANCC, FANCD1 (also called BRCA2), FANCD2, FANCE, FANCF, FANCG, FANCI, FANCJ (also called BRIP1), FANCL, FANCM and FANCN (also called PALB2). The previously defined group FANCH is the same as FANCA. Fanconi anemia is a genetically heterogeneous recessive disorder characterized by cytogenetic instability, hypersensiti…
FANCG	2189	9p13.3	The Fanconi anemia complementation group (FANC) currently includes FANCA, FANCB, FANCC, FANCD1 (also called BRCA2), FANCD2, FANCE, FANCF, FANCG, FANCI, FANCJ (also called BRIP1), FANCL, FANCM and FANCN (also called PALB2). The previously defined group FANCH is the same as FANCA. Fanconi anemia is a genetically heterogeneous recessive disorder characterized by cytogenetic instability, hypersensiti…
FANCL	55120	2p16.1	The Fanconi anemia complementation group (FANC) currently includes FANCA, FANCB, FANCC, FANCD1 (also called BRCA2), FANCD2, FANCE, FANCF, FANCG, FANCI, FANCJ (also called BRIP1), FANCL, FANCM and FANCN (also called PALB2). The previously defined group FANCH is the same as FANCA. Fanconi anemia is a genetically heterogeneous recessive disorder characterized by cytogenetic instability, hypersensiti…
FANCM	57697	14q21.2	The Fanconi anemia complementation group (FANC) currently includes FANCA, FANCB, FANCC, FANCD1 (also called BRCA2), FANCD2, FANCE, FANCF, FANCG, FANCI, FANCJ (also called BRIP1), FANCL, FANCM and FANCN (also called PALB2). The previously defined group FANCH is the same as FANCA. Fanconi anemia is a genetically heterogeneous recessive disorder characterized by cytogenetic instability, hypersensiti…
FEN1	2237	11q12.2	The protein encoded by this gene removes 5&apos; overhanging flaps in DNA repair and processes the 5&apos; ends of Okazaki fragments in lagging strand DNA synthesis. Direct physical interaction between this protein and AP endonuclease 1 during long-patch base excision repair provides coordinated loading of the proteins onto the substrate, thus passing the substrate from one enzyme to another. The…
GTF2H1	2965	11p15.1	Part of the TFIIH complex, associated with nucleotide excision repair and associates with the Cdk-activating kinase complex
GTF2H2	2966	5q13.2	This gene is part of a 500 kb inverted duplication on chromosome 5q13. This duplicated region contains at least four genes and repetitive elements which make it prone to rearrangements and deletions. The repetitiveness and complexity of the sequence have also caused difficulty in determining the organization of this genomic region. This gene is within the telomeric copy of the duplication. Deleti…
GTF2H3	2967	12q24.31	This gene encodes a member of the TFB4 family. The encoded protein is a subunit of the core-TFIIH basal transcription factor and localizes to the nucleus. The encoded protein is involved in RNA transcription by RNA polymerase II and nucleotide excision repair and associates with the Cdk-activating kinase complex. Alternative splicing results in multiple transcript variants. A related pseudogene h…
GTF2H4	2968	6p21.33	Part of the TFIIH complex, associated with nucleotide excision repair and associates with the Cdk-activating kinase complex
HMGB2	3148	4q34.1	This gene encodes a member of the non-histone chromosomal high mobility group protein family. The proteins of this family are chromatin-associated and ubiquitously distributed in the nucleus of higher eukaryotic cells. In vitro studies have demonstrated that this protein is able to efficiently bend DNA and form DNA circles. These studies suggest a role in facilitating cooperative interactions bet…
INO80	54617	15q15.1	This gene encodes a subunit of the chromatin remodeling complex, which is classified into subfamilies depending on sequence features apart from the conserved ATPase domain. This protein is the catalytic ATPase subunit of the INO80 chromatin remodeling complex, which is characterized by a DNA-binding domain. This protein is proposed to bind DNA and be recruited by the YY1 transcription factor to a…
LIG1	3978	19q13.33	This gene encodes a member of the ATP-dependent DNA ligase protein family. The encoded protein functions in DNA replication, recombination, and the base excision repair process. Mutations in this gene that lead to DNA ligase I deficiency result in immunodeficiency and increased sensitivity to DNA-damaging agents. Disruption of this gene may also be associated with a variety of cancers. Alternativ…
LIG3	3980	17q12	This gene is a member of the DNA ligase family. Each member of this family encodes a protein that catalyzes the joining of DNA ends but they each have a distinct role in DNA metabolism. The protein encoded by this gene is involved in excision repair and is located in both the mitochondria and nucleus, with translation initiation from the upstream start codon allowing for transport to the mitochon…
LIG4	3981	13q33.3	The protein encoded by this gene is a DNA ligase that joins single-strand breaks in a double-stranded polydeoxynucleotide in an ATP-dependent reaction. This protein is essential for V(D)J recombination and DNA double-strand break (DSB) repair through nonhomologous end joining (NHEJ). This protein forms a complex with the X-ray repair cross complementing protein 4 (XRCC4), and further interacts wi…
MAD2L2	10459	1p36.22	The protein encoded by this gene is a component of the mitotic spindle assembly checkpoint that prevents the onset of anaphase until all chromosomes are properly aligned at the metaphase plate. The encoded protein, which is similar to MAD2L1, is capable of interacting with ADAM9, ADAM15, REV1, and REV3 proteins. [provided by RefSeq, Jul 2008]
MDC1	9656	6p21.33	The protein encoded by this gene contains an N-terminal forkhead domain, two BRCA1 C-terminal (BRCT) motifs and a central domain with 13 repetitions of an approximately 41-amino acid sequence. The encoded protein is required to activate the intra-S phase and G2/M phase cell cycle checkpoints in response to DNA damage. This nuclear protein interacts with phosphorylated histone H2AX near sites of D…
MGMT	4255	10q26.3	Alkylating agents are potent carcinogens that can result in cell death, mutation and cancer. The protein encoded by this gene is a DNA repair protein that is involved in cellular defense against mutagenesis and toxicity from alkylating agents. The protein catalyzes transfer of methyl groups from O(6)-alkylguanine and other methylated moieties of the DNA to its own molecule, which repairs the toxi…
MLH3	27030	14q24.3	This gene is a member of the MutL-homolog (MLH) family of DNA mismatch repair (MMR) genes. MLH genes are implicated in maintaining genomic integrity during DNA replication and after meiotic recombination. The protein encoded by this gene functions as a heterodimer with other family members. Somatic mutations in this gene frequently occur in tumors exhibiting microsatellite instability, and germli…
MNAT1	4331	14q23.1	The protein encoded by this gene, along with cyclin H and CDK7, forms the CDK-activating kinase (CAK) enzymatic complex. This complex activates several cyclin-associated kinases and can also associate with TFIIH to activate transcription by RNA polymerase II. Two transcript variants encoding different isoforms have been found for this gene. [provided by RefSeq, Sep 2011]
MRE11A	0	11q21	This gene encodes a nuclear protein involved in homologous recombination, telomere length maintenance, and DNA double-strand break repair. By itself, the protein has 3&apos; to 5&apos; exonuclease activity and endonuclease activity. The protein forms a complex with the RAD50 homolog; this complex is required for nonhomologous joining of DNA ends and possesses increased single-stranded DNA endonuc…
MSH3	4437	5q14.1	The protein encoded by this gene forms a heterodimer with MSH2 to form MutS beta, part of the post-replicative DNA mismatch repair system. MutS beta initiates mismatch repair by binding to a mismatch and then forming a complex with MutL alpha heterodimer. This gene contains a polymorphic 9 bp tandem repeat sequence in the first exon. The repeat is present 6 times in the reference genome sequence …
MSH6	2956	2p16.3	This gene encodes a member of the DNA mismatch repair MutS family. In E. coli, the MutS protein helps in the recognition of mismatched nucleotides prior to their repair. A highly conserved region of approximately 150 aa, called the Walker-A adenine nucleotide binding motif, exists in MutS homologs. The encoded protein heterodimerizes with MSH2 to form a mismatch recognition complex that functions…
MUTYH	4595	1p34.1	This gene encodes a DNA glycosylase involved in oxidative DNA damage repair. The enzyme excises adenine bases from the DNA backbone at sites where adenine is inappropriately paired with guanine, cytosine, or 8-oxo-7,8-dihydroguanine, a major oxidatively damaged DNA lesion. The protein is localized to the nucleus and mitochondria. Mutations in this gene result in heritable predisposition to colon …
NBN	4683	8q21.3	Mutations in this gene are associated with Nijmegen breakage syndrome, an autosomal recessive chromosomal instability syndrome characterized by microcephaly, growth retardation, immunodeficiency, and cancer predisposition. The encoded protein is a member of the MRE11/RAD50 double-strand break repair complex which consists of 5 proteins. This gene product is thought to be involved in DNA double-st…
NEIL1	79661	15q24.2	This gene is a member of the Nei endonuclease VIII-like gene family which encodes DNA glycosylases. The encoded enzyme participates in the DNA repair pathway by initiating base excision repair by removing damaged bases, primarily oxidized pyrimidines. Multiple transcript variants encoding different isoforms have been found for this gene. [provided by RefSeq, Feb 2012]
NTHL1	4913	16p13.3	The protein encoded by this gene is a DNA N-glycosylase of the endonuclease III family. Like a similar protein in E. coli, the encoded protein has DNA glycosylase activity on DNA substrates containing oxidized pyrimidine residues and has apurinic/apyrimidinic lyase activity. [provided by RefSeq, Oct 2008] DNA N-glycosylases, or apurinic/apyrimidinic lyases, of the endonuclease III family, such as…
OGG1	4968	3p25.3	This gene encodes the enzyme responsible for the excision of 8-oxoguanine, a mutagenic base byproduct which occurs as a result of exposure to reactive oxygen. The action of this enzyme includes lyase activity for chain cleavage. Alternative splicing of the C-terminal region of this gene classifies splice variants into two major groups, type 1 and type 2, depending on the last exon of the sequence…
PALB2	79728	16p12.2	This gene encodes a protein that may function in tumor suppression. This protein binds to and colocalizes with the breast cancer 2 early onset protein (BRCA2) in nuclear foci and likely permits the stable intranuclear localization and accumulation of BRCA2. [provided by RefSeq, Jul 2008] Required for BRCA2 dsDNA break repair.
PARG	8505	10q11.23	Poly(ADP-ribose) glycohydrolase (PARG) is the major enzyme responsible for the catabolism of poly(ADP-ribose), a reversible covalent-modifier of chromosomal proteins. The protein is found in many tissues and may be subject to proteolysis generating smaller, active products. Several transcript variants encoding different isoforms have been found for this gene. [provided by RefSeq, Jan 2015] PARG i…
PCNA	5111	20p13-p12.3	The protein encoded by this gene is found in the nucleus and is a cofactor of DNA polymerase delta. The encoded protein acts as a homotrimer and helps increase the processivity of leading strand synthesis during DNA replication. In response to DNA damage, this protein is ubiquitinated and is involved in the RAD6-dependent DNA repair pathway. Two transcript variants encoding the same protein have …
PMS1	5378	2q32.2	This gene encodes a protein belonging to the DNA mismatch repair mutL/hexB family. This protein is thought to be involved in the repair of DNA mismatches, and it can form heterodimers with MLH1, a known DNA mismatch repair protein. Mutations in this gene cause hereditary nonpolyposis colorectal cancer type 3 (HNPCC3) either alone or in combination with mutations in other genes involved in the HNP…
PMS2	5395	7p22.1	The protein encoded by this gene is a key component of the mismatch repair system that functions to correct DNA mismatches and small insertions and deletions that can occur during DNA replication and homologous recombination. This protein forms heterodimers with the gene product of the mutL homolog 1 (MLH1) gene to form the MutL-alpha heterodimer. The MutL-alpha heterodimer possesses an endonucle…
POLB	5423	8p11.21	The protein encoded by this gene is a DNA polymerase involved in base excision and repair, also called gap-filling DNA synthesis. The encoded protein, acting as a monomer, is normally found in the cytoplasm, but it translocates to the nucleus upon DNA damage. Several transcript variants of this gene exist, but the full-length nature of only one has been described to date. [provided by RefSeq, Sep…
POLD1	5424	19q13.33	This gene encodes the 125-kDa catalytic subunit of DNA polymerase delta. DNA polymerase delta possesses both polymerase and 3&apos; to 5&apos; exonuclease activity and plays a critical role in DNA replication and repair. Alternatively spliced transcript variants have been observed for this gene, and a pseudogene of this gene is located on the long arm of chromosome 6. [provided by RefSeq, Mar 201…
POLD2	5425	7p13	This gene encodes the 50-kDa catalytic subunit of DNA polymerase delta. DNA polymerase delta possesses both polymerase and 3&apos; to 5&apos; exonuclease activity and plays a critical role in DNA replication and repair. The encoded protein is required for the stimulation of DNA polymerase delta activity by the processivity cofactor proliferating cell nuclear antigen (PCNA). Expression of this gen…
POLD3	10714	11q13.4	This gene encodes the 66-kDa subunit of DNA polymerase delta. DNA polymerase delta possesses both polymerase and 3&apos; to 5&apos; exonuclease activity and plays a critical role in DNA replication and repair. The encoded protein plays a role in regulating the activity of DNA polymerase delta through interactions with other subunits and the processivity cofactor proliferating cell nuclear antigen…
POLD4	57804	11q13.2	This gene encodes the smallest subunit of DNA polymerase delta. DNA polymerase delta possesses both polymerase and 3&apos; to 5&apos; exonuclease activity and plays a critical role in DNA replication and repair. The encoded protein enhances the activity of DNA polymerase delta and plays a role in fork repair and stabilization through interactions with the DNA helicase Bloom syndrome protein. Alte…
POLE	5426	12q24.33	This gene encodes the catalytic subunit of DNA polymerase epsilon. The enzyme is involved in DNA repair and chromosomal DNA replication. Mutations in this gene have been associated with colorectal cancer 12 and facial dysmorphism, immunodeficiency, livedo, and short stature. [provided by RefSeq, Sep 2013]
POLE2	5427	14q21.3	?
POLE3	54107	9q32	POLE3 is a histone-fold protein that interacts with other histone-fold proteins to bind DNA in a sequence-independent manner. These histone-fold protein dimers combine within larger enzymatic complexes for DNA transcription, replication, and packaging.[supplied by OMIM, Apr 2004]
POLE4	56655	2p12	POLE4 is a histone-fold protein that interacts with other histone-fold proteins to bind DNA in a sequence-independent manner. These histone-fold protein dimers combine within larger enzymatic complexes for DNA transcription, replication, and packaging.[supplied by OMIM, Apr 2004]
POLH	5429	6p21.1	This gene encodes a member of the Y family of specialized DNA polymerases. It copies undamaged DNA with a lower fidelity than other DNA-directed polymerases. However, it accurately replicates UV-damaged DNA; when thymine dimers are present, this polymerase inserts the complementary nucleotides in the newly synthesized DNA, thereby bypassing the lesion and suppressing the mutagenic effect of UV-in…
POLK	51426	5q13.3	External and internal DNA-damaging agents continually threaten the integrity of genetic material in cells. Although a variety of repair mechanisms exist to remove the resulting lesions, some lesions escape repair and block the replication machinery. Members of the Y family of DNA polymerases, such as POLK, permit the continuity of the replication fork by allowing replication through such DNA lesi…
POLL	27343	10q24.32	This gene encodes a DNA polymerase. DNA polymerases catalyze DNA-template-directed extension of the 3&apos;-end of a DNA strand. This particular polymerase, which is a member of the X family of DNA polymerases, likely plays a role in non-homologous end joining and other DNA repair processes. Alternatively spliced transcript variants have been described. [provided by RefSeq, Mar 2010]
POLQ	10721	3q13.33	?
PRKDC	5591	8q11.21	This gene encodes the catalytic subunit of the DNA-dependent protein kinase (DNA-PK). It functions with the Ku70/Ku80 heterodimer protein in DNA double strand break repair and recombination. The protein encoded is a member of the PI3/PI4-kinase family.[provided by RefSeq, Jul 2010]
RAD1	5810	5p13.2	This gene encodes a component of a heterotrimeric cell cycle checkpoint complex, known as the 9-1-1 complex, that is activated to stop cell cycle progression in response to DNA damage or incomplete DNA replication. The 9-1-1 complex is recruited by RAD17 to affected sites where it may attract specialized DNA polymerases and other DNA repair effectors. Alternatively spliced transcript variants of …
RAD23B	5887	9q31.2	The protein encoded by this gene is one of two human homologs of Saccharomyces cerevisiae Rad23, a protein involved in the nucleotide excision repair (NER). This protein was found to be a component of the protein complex that specifically complements the NER defect of xeroderma pigmentosum group C (XP-c) cell extracts in vitro. This protein was also shown to interact with, and elevate the nucleot…
RAD50	10111	5q31.1	The protein encoded by this gene is highly similar to Saccharomyces cerevisiae Rad50, a protein involved in DNA double-strand break repair. This protein forms a complex with MRE11 and NBS1. The protein complex binds to DNA and displays numerous enzymatic activities that are required for nonhomologous joining of DNA ends. This protein, cooperating with its partners, is important for DNA double-str…
RAD51	5888	15q15.1	The protein encoded by this gene is a member of the RAD51 protein family. RAD51 family members are highly similar to bacterial RecA and Saccharomyces cerevisiae Rad51, and are known to be involved in the homologous recombination and repair of DNA. This protein can interact with the ssDNA-binding protein RPA and RAD52, and it is thought to play roles in homologous pairing and strand transfer of DN…
RAD52	5893	12p13.33	The protein encoded by this gene shares similarity with Saccharomyces cerevisiae Rad52, a protein important for DNA double-strand break repair and homologous recombination. This gene product was shown to bind single-stranded DNA ends, and mediate the DNA-DNA interaction necessary for the annealing of complementary DNA strands. It was also found to interact with DNA recombination protein RAD51, wh…
RBBP8	5932	18q11.2	The protein encoded by this gene is a ubiquitously expressed nuclear protein. It is found among several proteins that bind directly to retinoblastoma protein, which regulates cell proliferation. This protein complexes with transcriptional co-repressor CTBP. It is also associated with BRCA1 and is thought to modulate the functions of BRCA1 in transcriptional regulation, DNA repair, and/or cell cyc…
REV1	51455	2q11.2	This gene encodes a protein with similarity to the S. cerevisiae mutagenesis protein Rev1. The Rev1 proteins contain a BRCT domain, which is important in protein-protein interactions. A suggested role for the human Rev1-like protein is as a scaffold that recruits DNA polymerases involved in translesion synthesis (TLS) of damaged DNA. [provided by RefSeq, Mar 2016]
REV3L	5980	6q21	the catalytic subunit of DNA polymerase zeta, a nonessential enzyme that is thought to carry out translesion replication and is responsible for virtually all DNA damage-induced mutagenesis and the majority of spontaneous mutagenesis.
RFC1	5981	4p14	The complex BASC, for 'BRCA1-associated genome surveillance complex.' includes the DNA repair proteins ATM, BLM, MSH2, MSH6, MLH1, the RAD50-MRE11-NBS1 complex, and the RFC1-RFC2-RFC4 complex. BASC serves as a sensor of abnormal DNA structures and/or as a regulator of the postreplication repair process. This gene encodes a member of the activator 1 small subunits family.
RFC2	5982	7q11.23	The complex BASC, for 'BRCA1-associated genome surveillance complex.' includes the DNA repair proteins ATM, BLM, MSH2, MSH6, MLH1, the RAD50-MRE11-NBS1 complex, and the RFC1-RFC2-RFC4 complex. BASC serves as a sensor of abnormal DNA structures and/or as a regulator of the postreplication repair process. This gene encodes a member of the activator 1 small subunits family. The elongation of primed …
RFC3	5983	13q13.2	The elongation of primed DNA templates by DNA polymerase delta and DNA polymerase epsilon requires the accessory proteins proliferating cell nuclear antigen (PCNA) and replication factor C (RFC). RFC, also named activator 1, is a protein complex consisting of five distinct subunits of 140, 40, 38, 37, and 36 kDa. This gene encodes the 38 kDa subunit. This subunit is essential for the interaction …
RFC4	5984	3q27.3	The complex BASC, for 'BRCA1-associated genome surveillance complex.' includes the DNA repair proteins ATM, BLM, MSH2, MSH6, MLH1, the RAD50-MRE11-NBS1 complex, and the RFC1-RFC2-RFC4 complex. BASC serves as a sensor of abnormal DNA structures and/or as a regulator of the postreplication repair process. The elongation of primed DNA templates by DNA polymerase delta and DNA polymerase epsilon requ…
RFC5	5985	12q24.23	The elongation of primed DNA templates by DNA polymerase delta and DNA polymerase epsilon requires the accessory proteins proliferating cell nuclear antigen (PCNA) and replication factor C (RFC). RFC, also named activator 1, is a protein complex consisting of five distinct subunits of 140, 40, 38, 37, and 36 kD. This gene encodes the 36 kD subunit. This subunit can interact with the C-terminal re…
RNF168	165918	3q29	This gene encodes an E3 ubiquitin ligase protein that contains a RING finger, a motif present in a variety of functionally distinct proteins and known to be involved in protein-DNA and protein-protein interactions. The protein is involved in DNA double-strand break (DSB) repair. Mutations in this gene result in Riddle syndrome. [provided by RefSeq, Sep 2011]
RPA1	6117	17p13.3	Replication protein A (RPA) is a heterotrimeric single-strand DNA (ssDNA)-binding protein essential for DNA replication, repair, and recombination. It is composed of 70-kD (RPA1), 32-kD (RPA2), and 14-kD (RPA3) subunits. The RPA1 subunit is responsible for high-affinity ssDNA binding
RPA2	6118	1p35.3	The function of the ATR-ATRIP protein kinase complex is crucial for the cellular response to replication stress and DNA damage. Zou and Elledge (2003) demonstrated that the RPA complex, which associates with single-stranded DNA (ssDNA), is required for recruitment of ATR to sites of DNA damage and for ATR-mediated CHK1 activation in human cells.
RPA3	6119	7p21.3	The function of the ATR-ATRIP protein kinase complex is crucial for the cellular response to replication stress and DNA damage. Zou and Elledge (2003) demonstrated that the RPA complex, which associates with single-stranded DNA (ssDNA), is required for recruitment of ATR to sites of DNA damage and for ATR-mediated CHK1 activation in human cells.
RUVBL2	10856	19q13.33	This gene encodes the second human homologue of the bacterial RuvB gene. Bacterial RuvB protein is a DNA helicase essential for homologous recombination and DNA double-strand break repair. Functional analysis showed that this gene product has both ATPase and DNA helicase activities. This gene is physically linked to the CGB/LHB gene cluster on chromosome 19q13.3, and is very close (55 nt) to the …
SLX4	84464	16p13.3	This gene encodes a structure-specific endonuclease subunit. The encoded protein contains a central BTB domain and it forms a multiprotein complex with the ERCC4(XPF)-ERCC1, MUS81-EME1, and SLX1 endonucleases, and also associates with MSH2/MSH3 mismatch repair complex, telomere binding complex TERF2(TRF2)-TERF2IP(RAP1), the protein kinase PLK1 and the uncharacterized protein C20orf94. The multipr…
SMUG1	23583	12q13.13	This gene encodes a protein that participates in base excision repair by removing uracil from single- and double-stranded DNA. Many alternatively spliced transcript variants exist for this gene; the full-length nature is known for some but not all of the variants. [provided by RefSeq, Aug 2011]
TDG	6996	12q23.3	The protein encoded by this gene belongs to the TDG/mug DNA glycosylase family. Thymine-DNA glycosylase (TDG) removes thymine moieties from G/T mismatches by hydrolyzing the carbon-nitrogen bond between the sugar-phosphate backbone of DNA and the mispaired thymine. With lower activity, this enzyme also removes thymine from C/T and T/T mispairings. TDG can also remove uracil and 5-bromouracil from…
TDP1	55775	14q32.11	The protein encoded by this gene is involved in repairing stalled topoisomerase I-DNA complexes by catalyzing the hydrolysis of the phosphodiester bond between the tyrosine residue of topoisomerase I and the 3-prime phosphate of DNA. This protein may also remove glycolate from single-stranded DNA containing 3-prime phosphoglycolate, suggesting a role in repair of free-radical mediated DNA double-…
TP53	7157	17p13.1	This gene encodes a tumor suppressor protein containing transcriptional activation, DNA binding, and oligomerization domains. The encoded protein responds to diverse cellular stresses to regulate expression of target genes, thereby inducing cell cycle arrest, apoptosis, senescence, DNA repair, or changes in metabolism. Mutations in this gene are associated with a variety of human cancers, includi…
TP53BP1	7158	15q15.3	mall interfering RNA directed against TP53BP1 in mammalian cells to demonstrate that TP53BP1 is a key transducer of the DNA damage checkpoint signal. TP53BP1 was required for p53 accumulation, G2/M checkpoint arrest, and the intra-S-phase checkpoint in response to ionizing radiation. TP53BP1 played a partially redundant role in phosphorylation of the downstream checkpoint effector proteins BRCA1 …
TP63	8626	3q28	This gene encodes a member of the p53 family of transcription factors. An animal model, p63 -/- mice, has been useful in defining the role this protein plays in the development and maintenance of stratified epithelial tissues. p63 -/- mice have several developmental defects which include the lack of limbs and other tissues, such as teeth and mammary glands, which develop as a result of interactio…
TP73	7161	1p36.32	This gene encodes a member of the p53 family of transcription factors involved in cellular responses to stress and development. It maps to a region on chromosome 1p36 that is frequently deleted in neuroblastoma and other tumors, and thought to contain multiple tumor suppressor genes. The demonstration that this gene is monoallelically expressed (likely from the maternal allele), supports the noti…
UBE2T	29089	1q32.1	UBE2T is essential for the Fanconi anemia pathway for the efficient repair of damaged DNA. UBE2T bound to the C-terminal PH domain of FANCL (PHF9), the ubiquitin ligase subunit of the Fanconi anemia core complex, leading to the monoubiquitination of FANCD2. The protein encoded by this gene catalyzes the covalent attachment of ubiquitin to protein substrates. Defects in this gene have been associa…
WRN	7486	8p12	This gene encodes a member of the RecQ subfamily and the DEAH (Asp-Glu-Ala-His) subfamily of DNA and RNA helicases. DNA helicases are involved in many aspects of DNA metabolism, including transcription, replication, recombination, and repair. This protein contains a nuclear localization signal in the C-terminus and shows a predominant nucleolar localization. It possesses an intrinsic 3&apos; to 5…
WRNIP1	56897	6p25.2	Werner&apos;s syndrome is a rare autosomal recessive disorder characterized by accelerated aging that is caused by defects in the Werner syndrome ATP-dependent helicase gene (WRN). The protein encoded by this gene interacts with the exonuclease-containing N-terminal portion of the Werner protein. This protein has a ubiquitin-binding zinc-finger domain in the N-terminus, an ATPase domain, and two …
XAB2	56949	19p13.2	XAB2 functions in normal transcription and in transcription coupled repair
XPA	7507	9q22.33	This gene encodes a zinc finger protein involved in DNA excision repair. The encoded protein is part of the NER (nucleotide excision repair) complext which is responsible for repair of UV radiation-induced photoproducts and DNA adducts induced by chemical carcinogens. Mutations in this gene are associated with xeroderma pigmentosum complementation group A. Alternatively spliced transcript variant…
XPC	7508	3p25.1	This gene encodes a component of the nucleotide excision repair (NER) pathway. There are multiple components involved in the NER pathway, including Xeroderma pigmentosum (XP) A-G and V, Cockayne syndrome (CS) A and B, and trichothiodystrophy (TTD) group A, etc. This component, XPC, plays an important role in the early steps of global genome NER, especially in damage recognition, open complex form…
XRCC1	7515	19q13.31	The protein encoded by this gene is involved in the efficient repair of DNA single-strand breaks formed by exposure to ionizing radiation and alkylating agents. This protein interacts with DNA ligase III, polymerase beta and poly (ADP-ribose) polymerase to participate in the base excision repair pathway. It may play a role in DNA processing during meiogenesis and recombination in germ cells. A ra…
XRCC4	7518	5q14.2	The protein encoded by this gene functions together with DNA ligase IV and the DNA-dependent protein kinase in the repair of DNA double-strand breaks. This protein plays a role in both non-homologous end joining and the completion of V(D)J recombination. Mutations in this gene can cause short stature, microcephaly, and endocrine dysfunction (SSMED). Alternative splicing generates several transcri…
XRCC5	7520	2q35	The protein encoded by this gene is the 80-kilodalton subunit of the Ku heterodimer protein which is also known as ATP-dependant DNA helicase II or DNA repair protein XRCC5. Ku is the DNA-binding component of the DNA-dependent protein kinase, and it functions together with the DNA ligase IV-XRCC4 complex in the repair of DNA double-strand break by non-homologous end joining and the completion of …
XRCC6	2547	22q13.2	The p70/p80 autoantigen is a nuclear complex consisting of two subunits with molecular masses of approximately 70 and 80 kDa. The complex functions as a single-stranded DNA-dependent ATP-dependent helicase. The complex may be involved in the repair of nonhomologous DNA ends such as that required for double-strand break repair, transposition, and V(D)J recombination. High levels of autoantibodies …
